# Supplementary material for: 2-[(E)-(6-Amino-1,3-dimethyl-2,4-dioxo-1,2,3,4-tetra­hydro­pyrimidin-5-yl)imino­meth­yl]pyridinium bromide
Source: Acta Crystallogr Sect E Struct Rep Online. 2011 Aug 27;67(Pt 9):o2387–8. doi: 10.1107/S1600536811033290 (PMC3200889; doi:10.1107/S1600536811033290)
Supplement: Supplementary file 1 [file e-67-o2387-sup1.cif]

##############################################################################
#                                                                            #
# This CIF contains the data in a paper accepted for publication in          #
# Acta Crystallographica Section E. It conforms to the requirements of       #
# Notes for Authors for Acta Crystallographica Section E, and has been       #
# peer reviewed under the auspices of the IUCr Commission on Journals.       #
#                                                                            #
# Full details of the Crystallographic Information File format               #
# are given in the paper "The Crystallographic Information File (CIF):       #
# a New Standard Archive File for Crystallography" by S. R. Hall, F. H.      #
# Allen and I. D. Brown [Acta Cryst. (1991), A47, 655-685].                  #
#                                                                            #
# The current version of the core CIF dictionary is obtainable from          #
# ftp://ftp.iucr.org/pub/cif_core.dic.                                       #
#                                                                            #
# Software is freely available for graphical display of the structure(s)     #
# in this CIF. For information consult the CIF software page                 #
# http://www.iucr.org/resources/cif/software.                                #
#                                                                            #
# This file may be used for bona fide research purposes within the           #
# scientific community so long as proper attribution is given to the journal # 
# article from which it was obtained.                                        #
#                                                                            #
##############################################################################
data_I
_audit_creation_method     SHELXL-97
_chemical_name_systematic
;
2-[(<i>E</i>)-(6-Amino-1,3-dimethyl-2,4-dioxo-1,2,3,4-
tetrahydropyrimidin-5-yl)iminomethyl]pyridinium bromide
;
_chemical_name_common
;
;
_chemical_formula_moiety     'C12 H14 N5 O2 +, Br -'
_chemical_formula_sum     'C12 H14 Br N5 O2'
_chemical_formula_iupac     'C12 H14 N5 O2 +, Br -'
_chemical_formula_weight     340.19
_chemical_melting_point     ?
_symmetry_cell_setting     monoclinic
_symmetry_space_group_name_H-M     'P 21/c'
_symmetry_space_group_name_Hall     '-P 2ybc'
loop_
    _symmetry_equiv_pos_as_xyz
    'x, y, z'
    '-x, y+1/2, -z+1/2'
    '-x, -y, -z'
    'x, -y-1/2, z-1/2'
_cell_length_a     8.9520(2)
_cell_length_b     4.96300(10)
_cell_length_c     30.9123(6)
_cell_angle_alpha     90.00
_cell_angle_beta     105.3910(10)
_cell_angle_gamma     90.00
_cell_volume     1324.14(5)
_cell_formula_units_Z     4
_cell_measurement_reflns_used     7045
_cell_measurement_theta_min     2.73
_cell_measurement_theta_max     28.26
_cell_measurement_temperature     200(2)
_cell_special_details     ?
_exptl_crystal_description     'plate'
_exptl_crystal_colour     'orange'
_exptl_crystal_size_max     0.547
_exptl_crystal_size_mid     0.281
_exptl_crystal_size_min     0.116
_exptl_crystal_density_diffrn     1.706
_exptl_crystal_density_meas     ?
_exptl_crystal_density_method     'not measured'
_exptl_crystal_F_000     688
_exptl_absorpt_coefficient_mu     3.114
_exptl_absorpt_correction_type     multi-scan
_exptl_absorpt_process_details
;
(SADABS; Bruker, 2008)
;
_exptl_absorpt_correction_T_min     0.6602
_exptl_absorpt_correction_T_max     1.0000
_exptl_special_details     ?
_diffrn_ambient_temperature     200(2)
_diffrn_radiation_type     MoK\a
_diffrn_radiation_wavelength     0.71069
_diffrn_radiation_source     'fine-focus sealed tube'
_diffrn_radiation_monochromator     graphite
_diffrn_measurement_device_type     'Bruker APEXII CCD'
_diffrn_measurement_device     ?
_diffrn_measurement_method     '\f and \w'
_diffrn_reflns_number     10606
_diffrn_reflns_av_R_equivalents     0.0169
_diffrn_reflns_av_sigmaI/netI     0.0188
_diffrn_reflns_theta_min     2.36
_diffrn_reflns_theta_max     28.28
_diffrn_reflns_theta_full     28.28
_diffrn_measured_fraction_theta_max     0.995
_diffrn_measured_fraction_theta_full     0.995
_diffrn_reflns_limit_h_min     -11
_diffrn_reflns_limit_h_max     11
_diffrn_reflns_limit_k_min     -6
_diffrn_reflns_limit_k_max     6
_diffrn_reflns_limit_l_min     -41
_diffrn_reflns_limit_l_max     38
_refine_special_details
;
;
_reflns_number_total     3277
_reflns_number_gt     2998
_reflns_threshold_expression     I>2\s(I)
_refine_ls_structure_factor_coef     Fsqd
_refine_ls_matrix_type     full
_refine_ls_R_factor_all     0.0326
_refine_ls_R_factor_gt     0.0288
_refine_ls_wR_factor_gt     0.0663
_refine_ls_wR_factor_ref     0.0676
_refine_ls_goodness_of_fit_ref     1.161
_refine_ls_restrained_S_all     1.161
_refine_ls_number_reflns     3277
_refine_ls_number_parameters     195
_refine_ls_number_restraints     0
_refine_ls_hydrogen_treatment     mixed
_refine_ls_weighting_scheme     calc
_refine_ls_weighting_details
         'calc w=1/[\s^2^(Fo^2^)+(0.0154P)^2^+1.8033P] where P=(Fo^2^+2Fc^2^)/3'
_atom_sites_solution_hydrogens     geom
_atom_sites_solution_primary     direct
_atom_sites_solution_secondary     difmap
_refine_ls_shift/su_max     0.000
_refine_ls_shift/su_mean     0.000
_refine_diff_density_max     0.417
_refine_diff_density_min     -0.356
_refine_ls_extinction_method     none
_refine_ls_extinction_coef     ?
_refine_ls_abs_structure_Flack     ?
loop_
    _atom_type_symbol
    _atom_type_description
    _atom_type_scat_dispersion_real
    _atom_type_scat_dispersion_imag
    _atom_type_scat_source
    'C' 'C' 0.0033 0.0016
                         'International Tables Vol C Tables 4.2.6.8 and 6.1.1.4'
    'H' 'H' 0.0000 0.0000
                         'International Tables Vol C Tables 4.2.6.8 and 6.1.1.4'
    'Br' 'Br' -0.2901 2.4595
                         'International Tables Vol C Tables 4.2.6.8 and 6.1.1.4'
    'N' 'N' 0.0061 0.0033
                         'International Tables Vol C Tables 4.2.6.8 and 6.1.1.4'
    'O' 'O' 0.0106 0.0060
                         'International Tables Vol C Tables 4.2.6.8 and 6.1.1.4'
_computing_data_collection     'APEX2 (Bruker, 2010)'
_computing_cell_refinement     'SAINT (Bruker, 2010)'
_computing_data_reduction     'SAINT (Bruker, 2010)'
_computing_structure_solution     'SIR97 (Altomare <i>et al.</i>, 1999)'
_computing_structure_refinement     'SHELXL97 (Sheldrick, 2008)'
_computing_molecular_graphics
             'ORTEP-3 (Farrugia, 1997) and Mercury (Macrae <i>et al.</i>, 2008)'
_computing_publication_material
                            'SHELXL97 (Sheldrick, 2008) and PLATON (Spek, 2009)'
loop_
    _atom_site_type_symbol
    _atom_site_label
    _atom_site_fract_x
    _atom_site_fract_y
    _atom_site_fract_z
    _atom_site_U_iso_or_equiv
    _atom_site_adp_type
    _atom_site_calc_flag
    _atom_site_refinement_flags
    _atom_site_occupancy
    _atom_site_symmetry_multiplicity
    _atom_site_disorder_assembly
    _atom_site_disorder_group
    O O1 1.37652(19) 0.7382(4) 0.17215(6) 0.0318(4) Uani d . 1 1 . .
    O O2 1.1136(2) 0.0840(3) 0.22406(5) 0.0308(4) Uani d . 1 1 . .
    N N1 1.2019(2) 0.4910(4) 0.12052(6) 0.0207(4) Uani d . 1 1 . .
    N N2 1.2433(2) 0.4126(4) 0.19775(6) 0.0231(4) Uani d . 1 1 . .
    N N3 0.94690(19) -0.0572(4) 0.13177(6) 0.0190(3) Uani d . 1 1 . .
    N N4 1.0173(2) 0.2538(4) 0.06812(6) 0.0242(4) Uani d . 1 1 . .
    H H741 1.053(3) 0.317(6) 0.0469(10) 0.039(8) Uiso d . 1 1 . .
    H H742 0.950(3) 0.138(6) 0.0608(9) 0.026(7) Uiso d . 1 1 . .
    N N5 0.7294(2) -0.4378(4) 0.09421(6) 0.0222(4) Uani d . 1 1 . .
    H H751 0.763(3) -0.333(6) 0.0774(9) 0.030(7) Uiso d . 1 1 . .
    C C1 1.0559(2) 0.1427(4) 0.14542(6) 0.0189(4) Uani d . 1 1 . .
    C C2 1.0908(2) 0.2922(4) 0.11067(7) 0.0188(4) Uani d . 1 1 . .
    C C3 1.2809(2) 0.5581(4) 0.16435(7) 0.0226(4) Uani d . 1 1 . .
    C C4 1.1344(2) 0.2018(4) 0.19125(7) 0.0212(4) Uani d . 1 1 . .
    C C5 1.2294(3) 0.6593(5) 0.08419(8) 0.0292(5) Uani d . 1 1 . .
    H H5A 1.2784 0.5504 0.0653 0.044 Uiso calc R 1 1 . .
    H H5B 1.2977 0.8096 0.0971 0.044 Uiso calc R 1 1 . .
    H H5C 1.1304 0.7298 0.0659 0.044 Uiso calc R 1 1 . .
    C C6 1.3189(3) 0.4895(6) 0.24431(8) 0.0354(6) Uani d . 1 1 . .
    H H6A 1.4077 0.3709 0.2564 0.053 Uiso calc R 1 1 . .
    H H6B 1.2448 0.4724 0.2625 0.053 Uiso calc R 1 1 . .
    H H6C 1.3546 0.6766 0.2451 0.053 Uiso calc R 1 1 . .
    C C7 0.8975(2) -0.2117(4) 0.15854(7) 0.0201(4) Uani d . 1 1 . .
    H H7 0.9368 -0.1947 0.1901 0.024 Uiso calc R 1 1 . .
    C C8 0.7801(2) -0.4132(4) 0.13933(7) 0.0194(4) Uani d . 1 1 . .
    C C9 0.7160(2) -0.5808(4) 0.16555(7) 0.0235(4) Uani d . 1 1 . .
    H H9 0.7485 -0.5673 0.1973 0.028 Uiso calc R 1 1 . .
    C C10 0.6044(3) -0.7680(5) 0.14522(8) 0.0269(5) Uani d . 1 1 . .
    H H10 0.5598 -0.8822 0.1631 0.032 Uiso calc R 1 1 . .
    C C11 0.5580(3) -0.7884(5) 0.09892(8) 0.0287(5) Uani d . 1 1 . .
    H H11 0.4823 -0.9173 0.0847 0.034 Uiso calc R 1 1 . .
    C C12 0.6233(2) -0.6188(5) 0.07375(7) 0.0269(5) Uani d . 1 1 . .
    H H12 0.5930 -0.6304 0.0419 0.032 Uiso calc R 1 1 . .
    Br Br1 0.75392(3) 0.85034(5) 0.004599(7) 0.03093(8) Uani d . 1 1 . .
loop_
    _atom_site_aniso_label
    _atom_site_aniso_U_11
    _atom_site_aniso_U_22
    _atom_site_aniso_U_33
    _atom_site_aniso_U_12
    _atom_site_aniso_U_13
    _atom_site_aniso_U_23
    O1 0.0294(8) 0.0307(9) 0.0339(9) -0.0127(7) 0.0057(7) -0.0055(7)
    O2 0.0388(9) 0.0325(9) 0.0189(7) -0.0090(7) 0.0039(6) 0.0023(7)
    N1 0.0219(8) 0.0197(9) 0.0213(8) -0.0046(7) 0.0073(7) -0.0011(7)
    N2 0.0253(9) 0.0225(9) 0.0190(8) -0.0031(7) 0.0013(7) -0.0029(7)
    N3 0.0189(8) 0.0183(8) 0.0200(8) -0.0004(7) 0.0054(6) -0.0006(7)
    N4 0.0271(9) 0.0271(10) 0.0182(8) -0.0072(8) 0.0056(7) 0.0012(7)
    N5 0.0228(8) 0.0245(9) 0.0197(8) -0.0040(7) 0.0067(7) 0.0021(7)
    C1 0.0192(9) 0.0187(10) 0.0186(9) -0.0003(8) 0.0047(7) -0.0009(8)
    C2 0.0185(9) 0.0171(10) 0.0207(9) 0.0012(7) 0.0052(7) -0.0008(8)
    C3 0.0193(9) 0.0227(10) 0.0250(10) 0.0000(8) 0.0042(8) -0.0026(8)
    C4 0.0224(9) 0.0192(10) 0.0209(10) 0.0008(8) 0.0035(8) -0.0008(8)
    C5 0.0359(12) 0.0257(11) 0.0290(11) -0.0091(10) 0.0138(9) 0.0017(10)
    C6 0.0413(13) 0.0355(14) 0.0223(11) -0.0073(11) -0.0038(10) -0.0053(10)
    C7 0.0211(9) 0.0205(10) 0.0188(9) -0.0001(8) 0.0055(7) -0.0003(8)
    C8 0.0194(9) 0.0199(10) 0.0192(9) 0.0012(8) 0.0055(7) 0.0002(8)
    C9 0.0254(10) 0.0245(11) 0.0213(10) -0.0004(9) 0.0075(8) 0.0024(8)
    C10 0.0245(10) 0.0271(11) 0.0301(11) -0.0033(9) 0.0089(9) 0.0055(9)
    C11 0.0232(10) 0.0287(12) 0.0318(12) -0.0068(9) 0.0030(9) 0.0010(9)
    C12 0.0246(10) 0.0310(12) 0.0223(10) -0.0043(9) 0.0015(8) -0.0004(9)
    Br1 0.03684(13) 0.03914(14) 0.01623(10) -0.01255(11) 0.00606(8) -0.00141(10)
_geom_special_details
;
;
loop_
    _geom_bond_atom_site_label_1
    _geom_bond_atom_site_label_2
    _geom_bond_site_symmetry_2
    _geom_bond_distance
    _geom_bond_publ_flag
    O1 C3 . 1.217(3) ?
    O2 C4 . 1.227(3) ?
    N1 C2 . 1.377(3) ?
    N1 C3 . 1.392(3) ?
    N1 C5 . 1.471(3) ?
    N2 C3 . 1.373(3) ?
    N2 C4 . 1.407(3) ?
    N2 C6 . 1.469(3) ?
    N3 C7 . 1.290(3) ?
    N3 C1 . 1.377(3) ?
    N4 C2 . 1.319(3) ?
    N4 H741 . 0.87(3) ?
    N4 H742 . 0.82(3) ?
    N5 C12 . 1.338(3) ?
    N5 C8 . 1.353(3) ?
    N5 H751 . 0.85(3) ?
    C1 C2 . 1.407(3) ?
    C1 C4 . 1.435(3) ?
    C5 H5A . 0.9800 ?
    C5 H5B . 0.9800 ?
    C5 H5C . 0.9800 ?
    C6 H6A . 0.9800 ?
    C6 H6B . 0.9800 ?
    C6 H6C . 0.9800 ?
    C7 C8 . 1.458(3) ?
    C7 H7 . 0.9500 ?
    C8 C9 . 1.387(3) ?
    C9 C10 . 1.387(3) ?
    C9 H9 . 0.9500 ?
    C10 C11 . 1.384(3) ?
    C10 H10 . 0.9500 ?
    C11 C12 . 1.377(3) ?
    C11 H11 . 0.9500 ?
    C12 H12 . 0.9500 ?
loop_
    _geom_angle_atom_site_label_1
    _geom_angle_atom_site_label_2
    _geom_angle_atom_site_label_3
    _geom_angle_site_symmetry_1
    _geom_angle_site_symmetry_3
    _geom_angle
    _geom_angle_publ_flag
    C2 N1 C3 . . 122.47(17) ?
    C2 N1 C5 . . 119.69(18) ?
    C3 N1 C5 . . 117.56(18) ?
    C3 N2 C4 . . 125.60(18) ?
    C3 N2 C6 . . 117.31(19) ?
    C4 N2 C6 . . 117.04(18) ?
    C7 N3 C1 . . 124.61(18) ?
    C2 N4 H741 . . 121(2) ?
    C2 N4 H742 . . 120.8(18) ?
    H741 N4 H742 . . 116(3) ?
    C12 N5 C8 . . 123.33(19) ?
    C12 N5 H751 . . 116.5(18) ?
    C8 N5 H751 . . 120.1(18) ?
    N3 C1 C2 . . 115.38(17) ?
    N3 C1 C4 . . 124.84(18) ?
    C2 C1 C4 . . 119.77(18) ?
    N4 C2 N1 . . 117.62(19) ?
    N4 C2 C1 . . 122.17(19) ?
    N1 C2 C1 . . 120.19(18) ?
    O1 C3 N2 . . 122.5(2) ?
    O1 C3 N1 . . 121.2(2) ?
    N2 C3 N1 . . 116.34(18) ?
    O2 C4 N2 . . 119.16(19) ?
    O2 C4 C1 . . 125.2(2) ?
    N2 C4 C1 . . 115.60(18) ?
    N1 C5 H5A . . 109.5 ?
    N1 C5 H5B . . 109.5 ?
    H5A C5 H5B . . 109.5 ?
    N1 C5 H5C . . 109.5 ?
    H5A C5 H5C . . 109.5 ?
    H5B C5 H5C . . 109.5 ?
    N2 C6 H6A . . 109.5 ?
    N2 C6 H6B . . 109.5 ?
    H6A C6 H6B . . 109.5 ?
    N2 C6 H6C . . 109.5 ?
    H6A C6 H6C . . 109.5 ?
    H6B C6 H6C . . 109.5 ?
    N3 C7 C8 . . 118.67(18) ?
    N3 C7 H7 . . 120.7 ?
    C8 C7 H7 . . 120.7 ?
    N5 C8 C9 . . 118.09(19) ?
    N5 C8 C7 . . 119.33(18) ?
    C9 C8 C7 . . 122.58(19) ?
    C10 C9 C8 . . 119.8(2) ?
    C10 C9 H9 . . 120.1 ?
    C8 C9 H9 . . 120.1 ?
    C11 C10 C9 . . 120.0(2) ?
    C11 C10 H10 . . 120.0 ?
    C9 C10 H10 . . 120.0 ?
    C12 C11 C10 . . 118.9(2) ?
    C12 C11 H11 . . 120.5 ?
    C10 C11 H11 . . 120.5 ?
    N5 C12 C11 . . 119.8(2) ?
    N5 C12 H12 . . 120.1 ?
    C11 C12 H12 . . 120.1 ?
loop_
    _geom_torsion_atom_site_label_1
    _geom_torsion_atom_site_label_2
    _geom_torsion_atom_site_label_3
    _geom_torsion_atom_site_label_4
    _geom_torsion_site_symmetry_1
    _geom_torsion_site_symmetry_2
    _geom_torsion_site_symmetry_3
    _geom_torsion_site_symmetry_4
    _geom_torsion
    _geom_torsion_publ_flag
    C7 N3 C1 C2 . . . . -178.59(19) ?
    C7 N3 C1 C4 . . . . 2.4(3) ?
    C3 N1 C2 N4 . . . . 176.60(19) ?
    C5 N1 C2 N4 . . . . 2.8(3) ?
    C3 N1 C2 C1 . . . . -1.7(3) ?
    C5 N1 C2 C1 . . . . -175.54(19) ?
    N3 C1 C2 N4 . . . . 3.9(3) ?
    C4 C1 C2 N4 . . . . -177.0(2) ?
    N3 C1 C2 N1 . . . . -177.84(17) ?
    C4 C1 C2 N1 . . . . 1.3(3) ?
    C4 N2 C3 O1 . . . . -179.9(2) ?
    C6 N2 C3 O1 . . . . 2.5(3) ?
    C4 N2 C3 N1 . . . . 0.9(3) ?
    C6 N2 C3 N1 . . . . -176.75(19) ?
    C2 N1 C3 O1 . . . . -178.6(2) ?
    C5 N1 C3 O1 . . . . -4.7(3) ?
    C2 N1 C3 N2 . . . . 0.7(3) ?
    C5 N1 C3 N2 . . . . 174.62(19) ?
    C3 N2 C4 O2 . . . . 178.6(2) ?
    C6 N2 C4 O2 . . . . -3.8(3) ?
    C3 N2 C4 C1 . . . . -1.3(3) ?
    C6 N2 C4 C1 . . . . 176.35(19) ?
    N3 C1 C4 O2 . . . . -0.7(3) ?
    C2 C1 C4 O2 . . . . -179.7(2) ?
    N3 C1 C4 N2 . . . . 179.18(18) ?
    C2 C1 C4 N2 . . . . 0.2(3) ?
    C1 N3 C7 C8 . . . . 179.27(18) ?
    C12 N5 C8 C9 . . . . -1.5(3) ?
    C12 N5 C8 C7 . . . . 179.3(2) ?
    N3 C7 C8 N5 . . . . 1.8(3) ?
    N3 C7 C8 C9 . . . . -177.43(19) ?
    N5 C8 C9 C10 . . . . 0.6(3) ?
    C7 C8 C9 C10 . . . . 179.8(2) ?
    C8 C9 C10 C11 . . . . 0.4(3) ?
    C9 C10 C11 C12 . . . . -0.6(4) ?
    C8 N5 C12 C11 . . . . 1.3(3) ?
    C10 C11 C12 N5 . . . . -0.2(4) ?
loop_
    _geom_hbond_atom_site_label_D
    _geom_hbond_atom_site_label_H
    _geom_hbond_atom_site_label_A
    _geom_hbond_site_symmetry_A
    _geom_hbond_distance_DH
    _geom_hbond_distance_HA
    _geom_hbond_distance_DA
    _geom_hbond_angle_DHA
    N4 H741 Br1 3_765 0.87(3) 2.77(3) 3.4584(19) 138(2)
    N4 H742 Br1 1_545 0.82(3) 2.55(3) 3.312(2) 154(2)
    N5 H751 Br1 1_545 0.85(3) 2.41(3) 3.1763(18) 151(2)
    C5 H5A Br1 3_765 0.98 2.89 3.764(2) 148.4
    C6 H6A O1 2_845 0.98 2.60 3.453(3) 145.0
    C9 H9 O2 2_745 0.95 2.53 3.446(3) 162.1
    C10 H10 O1 1_435 0.95 2.56 3.429(3) 152.0
data_global
_journal_date_recd_electronic     2011-08-12
_journal_date_accepted     2011-08-16
_journal_name_full     'Acta Crystallographica, Section E'
_journal_year     2011
_journal_volume     67
_journal_issue      9
_journal_page_first     o2387
_journal_page_last     o2388
_journal_paper_category     QO
_journal_coeditor_code     SU2307
_publ_contact_author_name     'Dr Richard Betz'
_publ_contact_author_address
;
Department of Chemistry
Nelson Mandela Metropolitan University
Summerstrand Campus (South)
University Way
Summerstrand
PO Box 77000
Port Elizabeth 6031
South Africa
;
_publ_contact_author_email     'richard.betz@webmail.co.za'
_publ_contact_author_fax     '+27-41-504-4236'
_publ_contact_author_phone     '+27-41-504-4285'
_publ_section_title
;\
2-[(<i>E</i>)-(6-Amino-1,3-dimethyl-2,4-dioxo-1,2,3,4-tetrahydropyrimidin-5-yl)\
iminomethyl]pyridinium bromide
;
loop_
    _publ_author_name
    _publ_author_address
    'Booysen, Irvin'
;
University of Kwazulu-Natal
School of Chemistry
Private Bag X01
Scottsville 3209
Pietermaritzburg
South Africa
;
    'Ismail, Muhammed'
;
University of Kwazulu-Natal
School of Chemistry
Private Bag X01
Scottsville 3209
Pietermaritzburg
South Africa
;
    'Gerber, Thomas'
;
Nelson Mandela Metropolitan University
Summerstrand Campus
Department of Chemistry
University Way
Summerstrand
PO Box 77000
Port Elizabeth 6031
South Africa
;
    'Hosten, Eric'
;
Nelson Mandela Metropolitan University
Summerstrand Campus
Department of Chemistry
University Way
Summerstrand
PO Box 77000
Port Elizabeth 6031
South Africa
;
    'Betz, Richard'
;
Nelson Mandela Metropolitan University
Summerstrand Campus
Department of Chemistry
University Way
Summerstrand
PO Box 77000
Port Elizabeth 6031
South Africa
;
