# Supplementary material for: 2-[(E)-(6-Amino-1,3-dimethyl-2,4-dioxo-1,2,3,4-tetra­hydro­pyrimidin-5-yl)imino­meth­yl]pyridinium bromide
Source: Acta Crystallogr Sect E Struct Rep Online. 2011 Aug 27;67(Pt 9):o2387–8. doi: 10.1107/S1600536811033290 (PMC3200889; doi:10.1107/S1600536811033290)
Supplement: Supplementary file 3 [file e-67-o2387-Isup3.hkl]

# 
# h,k,l, Fc-squared, Fo-squared, sigma(Fo-squared) and status flag 
# 
data_I
_shelx_title ' ba335 in P 21/n             New: P21/c' 
_shelx_refln_list_code          4 
_shelx_F_calc_maximum      179.02 
_exptl_crystal_F_000       688.00 
_reflns_d_resolution_high  0.7501 
 
loop_ 
 _symmetry_equiv_pos_as_xyz 
 'x, y, z' 
 '-x, y+1/2, -z+1/2' 
 '-x, -y, -z' 
 'x, -y-1/2, z-1/2' 
 
_cell_length_a     8.9520 
_cell_length_b     4.9630 
_cell_length_c    30.9123 
_cell_angle_alpha  90.000 
_cell_angle_beta  105.391 
_cell_angle_gamma  90.000 
 
_shelx_F_squared_multiplier     1.000 
 
loop_ 
 _refln_index_h 
 _refln_index_k 
 _refln_index_l 
 _refln_F_squared_calc 
 _refln_F_squared_meas 
 _refln_F_squared_sigma 
 _refln_observed_status 
   1   0   0     4180.18     4209.44     36.77 o 
   2   0   0    32047.99    31111.56    527.11 o 
   3   0   0      998.05      998.34     11.04 o 
   4   0   0     8700.69     8461.56     83.40 o 
   5   0   0       44.06       42.42      4.10 o 
   6   0   0    12163.98    12678.28    202.88 o 
   7   0   0      238.19      239.39      8.98 o 
   8   0   0     2902.74     2971.22     39.58 o 
   9   0   0       16.40       15.99      7.32 o 
  10   0   0      357.37      367.41     13.19 o 
  11   0   0        7.88        7.29      9.42 o 
   1   1   0    10296.17    10367.46     63.35 o 
   2   1   0    22384.42    22959.73    150.76 o 
   3   1   0     4289.70     4119.37     27.30 o 
   4   1   0     1198.99     1432.58     10.90 o 
   5   1   0     5719.80     5735.05     49.47 o 
   6   1   0        6.30       34.72      3.31 o 
   7   1   0     1277.20     1255.70     13.44 o 
   8   1   0      317.38      308.17      7.39 o 
   9   1   0      612.71      643.37      9.40 o 
  10   1   0      284.31      284.69      8.16 o 
  11   1   0      236.45      242.05      9.70 o 
   0   2   0     1626.14     1627.18     26.95 o 
   1   2   0       11.51       13.51      2.87 o 
   2   2   0     2375.26     2546.12     20.22 o 
   3   2   0        4.40       -2.51      8.87 o 
   4   2   0      660.58      767.01     10.48 o 
   5   2   0      656.67      584.47     10.49 o 
   6   2   0      275.91      269.13      5.27 o 
   7   2   0       57.45      125.19      8.00 o 
   8   2   0      514.02      480.28      7.81 o 
   9   2   0      220.06      206.15      7.90 o 
  10   2   0        5.64        4.81      5.95 o 
   1   3   0     2319.79     2285.49     36.59 o 
   2   3   0      119.91      110.63      9.57 o 
   3   3   0      228.68      234.99      4.34 o 
   4   3   0       84.98       71.81      5.76 o 
   5   3   0      772.14      732.92      7.61 o 
   6   3   0      165.34      130.61      8.78 o 
   7   3   0      284.30      272.11      8.88 o 
   8   3   0        3.10        6.11      6.39 o 
   9   3   0      156.40      154.20      8.98 o 
  10   3   0        0.58        0.75      7.94 o 
   0   4   0      689.86      678.42     17.29 o 
   1   4   0        2.17       21.32      5.63 o 
   2   4   0     2290.93     2320.10     21.58 o 
   3   4   0        9.01        7.45      4.30 o 
   4   4   0     1904.60     1814.28     24.04 o 
   5   4   0       49.10       57.97      5.27 o 
   6   4   0     1214.55     1181.22     16.43 o 
   7   4   0       14.63       22.34      6.52 o 
   8   4   0      394.62      417.87     11.55 o 
   9   4   0       22.71       23.50      8.05 o 
   1   5   0      645.01      625.94     13.59 o 
   2   5   0      182.75      170.28      9.41 o 
   3   5   0      581.72      571.98     13.11 o 
   4   5   0       10.68       12.82      4.82 o 
   5   5   0      328.20      335.51      9.36 o 
   6   5   0        2.59        1.98      6.24 o 
   7   5   0      281.40      294.17     11.02 o 
   0   6   0        7.25        4.08     16.62 o 
   1   6   0        4.58        6.10     11.86 o 
   2   6   0      192.40      184.69     19.75 o 
   3   6   0      121.11      107.55     18.50 o 
   4   6   0      100.58       71.81     19.13 o 
 -11   1   1       18.74       19.34      7.75 o 
 -10   1   1      531.70      530.86      9.34 o 
  -9   1   1       32.23       44.35      4.88 o 
  -8   1   1      283.11      275.53      6.44 o 
  -7   1   1      132.97      153.67      7.94 o 
  -6   1   1     1642.47     1597.52     15.64 o 
  -5   1   1      508.33      611.93     15.29 o 
  -4   1   1      620.30      541.73      5.50 o 
  -3   1   1      286.60      266.45      3.82 o 
  -2   1   1     1604.65     1755.06     18.12 o 
  -1   1   1        4.02       11.54      0.77 o 
   0   1   1       93.84      113.41      2.51 o 
   1   1   1     2438.49     2476.05     18.80 o 
   2   1   1       29.00       15.71      1.03 o 
   3   1   1      326.64      313.77      5.25 o 
   4   1   1      649.91      541.50      5.57 o 
   5   1   1       36.29       63.74      5.91 o 
   6   1   1      207.73      197.51      5.21 o 
   7   1   1       40.62       45.83      4.18 o 
   8   1   1      124.84      113.32      5.54 o 
   9   1   1        9.69        8.98      4.68 o 
  10   1   1      414.99      417.75      8.91 o 
  11   1   1      117.05      103.94      7.42 o 
 -11   2   1       83.16      101.82     10.96 o 
 -10   2   1        0.97       -1.97      5.74 o 
  -9   2   1      775.80      784.52     11.72 o 
  -8   2   1        1.83        1.07      4.28 o 
  -7   2   1     2084.09     2107.89     25.61 o 
  -6   2   1      149.23      172.90      5.79 o 
  -5   2   1     3231.92     3099.17     22.07 o 
  -4   2   1      330.26      310.14      3.96 o 
  -3   2   1     1882.60     1550.51     11.29 o 
  -2   2   1        0.29       -1.45      1.45 o 
  -1   2   1     8453.48     8446.05    106.23 o 
   0   2   1      338.37      379.50      7.48 o 
   1   2   1    11662.11    11633.17     94.33 o 
   2   2   1       71.44       83.52      2.40 o 
   3   2   1     5557.25     5352.98     38.09 o 
   4   2   1        3.68       -4.14      4.25 o 
   5   2   1     2722.79     2726.21     21.46 o 
   6   2   1      141.16      167.30      5.60 o 
   7   2   1     1212.30     1177.07     11.87 o 
   8   2   1        0.63        7.19      4.09 o 
   9   2   1      920.03      902.97     12.68 o 
  10   2   1        0.44       -6.02      6.02 o 
 -10   3   1      251.25      265.29     11.52 o 
  -9   3   1       33.48       37.79      7.15 o 
  -8   3   1      557.44      545.90     11.83 o 
  -7   3   1      162.94      135.80      7.71 o 
  -6   3   1     1134.14     1194.36     12.53 o 
  -5   3   1        0.84       12.88      2.55 o 
  -4   3   1     4047.43     3949.04     30.22 o 
  -3   3   1      278.33      252.47      4.36 o 
  -2   3   1     3581.33     3467.95     25.83 o 
  -1   3   1      113.30      125.53      7.19 o 
   0   3   1     5635.61     5654.61     62.60 o 
   1   3   1       38.26       49.41      3.30 o 
   2   3   1     5094.87     5234.11     41.00 o 
   3   3   1       59.87       90.09      3.55 o 
   4   3   1     2024.14     2064.49     18.62 o 
   5   3   1      114.94      108.59      3.96 o 
   6   3   1     1707.38     1753.99     16.90 o 
   7   3   1      262.56      241.06      8.77 o 
   8   3   1      246.62      249.92      9.99 o 
   9   3   1       36.75       30.19      7.37 o 
  10   3   1      281.98      286.12     11.82 o 
  -9   4   1      349.57      374.57     12.66 o 
  -8   4   1       87.58       75.89      7.46 o 
  -7   4   1      320.26      334.60     10.11 o 
  -6   4   1      145.76      139.48      8.20 o 
  -5   4   1       41.93       42.56      5.15 o 
  -4   4   1      329.35      297.28     12.81 o 
  -3   4   1     1992.76     1939.78     17.61 o 
  -2   4   1       47.73       37.43      9.14 o 
  -1   4   1     1692.33     1697.45     22.17 o 
   0   4   1       38.56       49.69      5.85 o 
   1   4   1      761.13      733.40      9.47 o 
   2   4   1      166.91      177.14     11.77 o 
   3   4   1     1240.73     1205.96     11.86 o 
   4   4   1      162.14      175.21      8.46 o 
   5   4   1      945.63      904.59     23.52 o 
   6   4   1      229.30      205.12      8.70 o 
   7   4   1      379.82      361.33     10.26 o 
   8   4   1      250.81      254.06     10.73 o 
   9   4   1       55.02       50.62      9.37 o 
  -7   5   1        6.66       17.28      7.19 o 
  -6   5   1       14.88        9.36      6.31 o 
  -5   5   1       17.60       17.04      5.73 o 
  -4   5   1       10.25       11.70      4.93 o 
  -3   5   1      120.77       91.06      7.86 o 
  -2   5   1       13.20        1.83      4.64 o 
  -1   5   1      504.12      504.61     17.63 o 
   0   5   1       38.92       29.51     10.50 o 
   1   5   1       68.25       61.23      4.50 o 
   2   5   1       14.10       10.41      5.22 o 
   3   5   1       28.73       19.89      6.20 o 
   4   5   1        0.81        1.49      5.12 o 
   5   5   1       51.00       44.45      5.94 o 
   6   5   1        0.27       11.62      6.34 o 
   7   5   1       13.22       22.44      7.28 o 
  -4   6   1        0.33      -11.92     17.25 o 
  -3   6   1      118.15      127.00     18.81 o 
  -2   6   1      153.97      148.95     19.44 o 
  -1   6   1       18.17       17.40     11.97 o 
   0   6   1        0.08        1.09     11.75 o 
   1   6   1      737.10      749.12     32.30 o 
   2   6   1        0.12        9.09     16.62 o 
   3   6   1       62.94       67.73     18.19 o 
   4   6   1        3.13       12.86     17.87 o 
 -11   0   2        7.26       20.82      9.42 o 
 -10   0   2      507.76      519.25     14.52 o 
  -9   0   2       69.15       68.11      7.41 o 
  -8   0   2      719.94      715.06     14.30 o 
  -7   0   2       31.80       34.22      5.21 o 
  -6   0   2     1790.84     1779.61     24.17 o 
  -5   0   2      338.67      401.96      7.97 o 
  -4   0   2    16474.40    15798.48    136.04 o 
  -3   0   2      178.22      183.24      2.86 o 
  -2   0   2      238.04      263.90      3.05 o 
  -1   0   2       38.11       36.93      0.94 o 
   1   0   2      216.45      246.94      3.99 o 
   2   0   2    17606.77    17522.45    212.08 o 
   3   0   2       26.18       27.29      2.36 o 
   4   0   2    12807.32    12461.21    124.48 o 
   5   0   2     3210.88     3379.98     42.46 o 
   6   0   2     3722.23     3750.32     47.23 o 
   7   0   2      254.67      263.25      8.53 o 
   8   0   2     1604.46     1678.76     24.83 o 
   9   0   2       20.56       19.60      7.54 o 
  10   0   2      704.23      758.19     19.13 o 
  11   0   2        2.71        4.23     13.33 o 
 -11   1   2      123.66      140.85      7.32 o 
 -10   1   2        0.65        2.52      5.19 o 
  -9   1   2      570.98      577.81      9.07 o 
  -8   1   2       48.48       62.53      5.54 o 
  -7   1   2     2063.21     2048.27     18.14 o 
  -6   1   2      382.31      426.77      6.27 o 
  -5   1   2     3041.14     3173.77     27.30 o 
  -4   1   2      100.66       70.90      2.27 o 
  -3   1   2     8722.98     8639.93     53.74 o 
  -2   1   2    10238.12    10389.37     57.58 o 
  -1   1   2     4063.11     4073.11     32.05 o 
   0   1   2     1419.07     1383.66     13.55 o 
   1   1   2     6314.74     6441.80     40.43 o 
   2   1   2      855.83      823.75      5.99 o 
   3   1   2     6573.16     6490.38     49.44 o 
   4   1   2      116.83      129.29      3.55 o 
   5   1   2     3386.12     3522.91     31.12 o 
   6   1   2      444.27      438.33      6.68 o 
   7   1   2      325.83      339.10      6.83 o 
   8   1   2       26.54       33.31      4.61 o 
   9   1   2      402.12      403.41      8.60 o 
  10   1   2        1.68       -2.30      5.39 o 
  11   1   2       87.95       92.38      7.51 o 
 -11   2   2       60.26       51.25     10.29 o 
 -10   2   2       59.03       54.57      6.14 o 
  -9   2   2      604.67      539.88      9.99 o 
  -8   2   2      105.27      105.65      5.02 o 
  -7   2   2        9.24       59.31      4.31 o 
  -6   2   2        6.22        7.55      2.83 o 
  -5   2   2       34.08       95.83     12.54 o 
  -4   2   2     5993.99     6260.16     38.92 o 
  -3   2   2      147.37      139.31      7.21 o 
  -2   2   2      639.61      619.76      5.47 o 
  -1   2   2      579.82      538.63     11.09 o 
   0   2   2     3039.85     3033.35     38.44 o 
   1   2   2      102.01      119.15      5.55 o 
   2   2   2     1772.80     1804.00     15.64 o 
   3   2   2       52.46       57.23      4.39 o 
   4   2   2      134.49       83.64      3.06 o 
   5   2   2        1.58       59.72     16.31 o 
   6   2   2      467.76      487.76      6.74 o 
   7   2   2       18.40       28.81      3.84 o 
   8   2   2        7.81       10.42      4.13 o 
   9   2   2       14.54       22.81      5.57 o 
  10   2   2        2.21       -4.14      6.20 o 
 -10   3   2       89.45       90.66      8.30 o 
  -9   3   2        9.12        3.88      6.93 o 
  -8   3   2       20.26       19.28      6.31 o 
  -7   3   2       16.66        4.31      5.47 o 
  -6   3   2      792.32      742.47     14.20 o 
  -5   3   2      441.26      418.60      5.48 o 
  -4   3   2      686.01      629.82     12.29 o 
  -3   3   2     1057.49     1033.47     10.01 o 
  -2   3   2        8.33       11.09      4.82 o 
  -1   3   2      460.52      492.09      8.97 o 
   0   3   2      332.61      383.30      8.03 o 
   1   3   2       34.27       54.07      2.42 o 
   2   3   2       96.23       83.02      9.16 o 
   3   3   2     1264.21     1224.38     17.45 o 
   4   3   2      227.38      277.94     18.68 o 
   5   3   2      220.35      217.21      5.16 o 
   6   3   2      279.42      307.91     12.01 o 
   7   3   2      182.51      173.51      8.37 o 
   8   3   2      268.95      227.08      9.61 o 
   9   3   2       10.44        3.16      7.09 o 
  10   3   2       33.15       27.05      8.25 o 
  -9   4   2       15.92       18.75      7.89 o 
  -8   4   2      443.95      414.42     11.28 o 
  -7   4   2        9.62       17.41      6.26 o 
  -6   4   2      950.74      961.82     14.36 o 
  -5   4   2       85.06       77.93      5.24 o 
  -4   4   2      619.75      605.54      9.17 o 
  -3   4   2      203.81      194.99      5.77 o 
  -2   4   2     1663.13     1687.93     14.32 o 
  -1   4   2      692.98      694.46     12.42 o 
   0   4   2     1814.69     1872.66     23.92 o 
   1   4   2        2.18        3.93      2.20 o 
   2   4   2     2286.42     2269.77     19.98 o 
   3   4   2        5.33       13.82      6.65 o 
   4   4   2      298.40      328.36      9.30 o 
   5   4   2       89.20       83.42      7.45 o 
   6   4   2      205.31      208.99      8.95 o 
   7   4   2        0.70        3.54      6.17 o 
   8   4   2      308.38      310.39     10.76 o 
  -7   5   2      161.06      146.44      9.47 o 
  -6   5   2        2.27        3.77      6.36 o 
  -5   5   2      784.16      810.28     17.08 o 
  -4   5   2        4.52        4.54      4.75 o 
  -3   5   2     1385.25     1416.82     35.13 o 
  -2   5   2       30.08       20.64      4.68 o 
  -1   5   2      539.60      569.96     18.40 o 
   0   5   2       39.85       35.75      9.98 o 
   1   5   2      954.72      960.13     14.52 o 
   2   5   2      112.38       99.78      7.42 o 
   3   5   2      368.12      378.22     11.13 o 
   4   5   2       96.53       99.34      7.90 o 
   5   5   2      167.40      184.04      8.36 o 
   6   5   2       13.98       17.79      6.45 o 
   7   5   2      437.50      502.08     14.69 o 
  -4   6   2      111.87      104.73     19.13 o 
  -3   6   2       98.27      108.81     18.81 o 
  -2   6   2      308.18      335.83     26.97 o 
  -1   6   2      118.76       93.93     12.75 o 
   0   6   2      503.39      497.87     20.18 o 
   1   6   2       91.24      105.67     18.50 o 
   2   6   2      677.71      642.82     30.42 o 
   3   6   2       18.48       22.26     17.56 o 
   4   6   2      233.91      238.05     12.65 o 
 -11   1   3       11.97       15.20      6.46 o 
 -10   1   3      130.14      140.31      6.04 o 
  -9   1   3       48.55       46.14      4.76 o 
  -8   1   3     1216.38     1222.35     12.58 o 
  -7   1   3        5.86       39.64      4.14 o 
  -6   1   3     1882.16     1965.40     17.08 o 
  -5   1   3       36.97       85.85      5.43 o 
  -4   1   3    11281.31    11624.00     72.28 o 
  -3   1   3     1091.95     1133.95      7.59 o 
  -1   1   3      445.64      550.88      5.04 o 
   0   1   3    10735.24    10979.93    100.71 o 
   1   1   3     1957.72     1923.53     15.96 o 
   2   1   3     7498.23     7570.37     58.08 o 
   3   1   3      498.87      468.01      4.77 o 
   4   1   3     5628.73     5801.26     49.70 o 
   5   1   3       94.28      207.39      5.25 o 
   6   1   3     1334.87     1334.07     13.63 o 
   7   1   3       15.81       38.81      4.25 o 
   8   1   3      399.20      402.45      7.87 o 
   9   1   3        0.63        4.94      5.12 o 
  10   1   3        4.96       -0.34      5.50 o 
  11   1   3       34.74       19.52      7.13 o 
 -11   2   3      219.75      224.23     13.50 o 
 -10   2   3      216.89      187.51      8.26 o 
  -9   2   3      727.91      711.80     11.03 o 
  -8   2   3      126.35      112.03      5.09 o 
  -7   2   3     2384.41     2325.18     23.99 o 
  -6   2   3      454.86      453.73      6.00 o 
  -5   2   3     2435.12     2478.04     17.91 o 
  -4   2   3     5639.36     5738.75     34.16 o 
  -3   2   3    10170.83    10468.73     66.44 o 
  -2   2   3       53.67       54.83      1.92 o 
  -1   2   3     9424.86     9637.35    120.57 o 
   0   2   3        1.40       -0.98      2.95 o 
   1   2   3     3684.20     3642.30     32.24 o 
   2   2   3     1900.40     2097.93     16.16 o 
   3   2   3    10429.16    10234.55     76.35 o 
   4   2   3        1.14        2.63      3.06 o 
   5   2   3     3890.39     3774.47     34.61 o 
   6   2   3      144.22      145.04      4.81 o 
   7   2   3     1736.32     1780.21     16.45 o 
   8   2   3      530.19      491.74      8.03 o 
   9   2   3      756.93      745.27     11.59 o 
  10   2   3       20.42       10.73      6.38 o 
 -10   3   3      515.21      537.81     13.26 o 
  -9   3   3       32.44       26.46      7.03 o 
  -8   3   3     1042.05      996.53     15.47 o 
  -7   3   3        2.99        9.99      5.43 o 
  -6   3   3      573.55      493.77     13.69 o 
  -5   3   3        7.95        9.07      2.45 o 
  -4   3   3     2696.59     2673.20     20.96 o 
  -3   3   3       28.00       24.91      1.96 o 
  -2   3   3     3356.25     3186.14     25.10 o 
  -1   3   3      435.18      442.02      8.54 o 
   0   3   3     1555.63     1438.00     18.27 o 
   1   3   3       94.93       77.89      2.82 o 
   2   3   3     3236.05     3163.61     25.35 o 
   3   3   3       55.80       43.52      2.65 o 
   4   3   3     3179.54     3092.29     26.65 o 
   5   3   3      333.86      359.14      6.87 o 
   6   3   3     2501.60     2378.20     26.08 o 
   7   3   3      292.38      256.92      8.85 o 
   8   3   3      456.64      463.06     16.13 o 
   9   3   3       44.08       39.72      7.75 o 
  -9   4   3       21.09       19.76      8.03 o 
  -8   4   3       68.04       59.86      7.40 o 
  -7   4   3       36.85       47.57      6.44 o 
  -6   4   3        2.57       12.13      5.56 o 
  -5   4   3      294.44      293.46      9.10 o 
  -4   4   3      135.60      119.58      5.68 o 
  -3   4   3      410.43      402.91      5.16 o 
  -2   4   3      387.83      380.06      6.99 o 
  -1   4   3      655.35      681.72     12.35 o 
   0   4   3       14.93       23.66      5.62 o 
   1   4   3      675.02      644.46      7.75 o 
   2   4   3      125.88      111.66      5.29 o 
   3   4   3      687.15      741.27     18.62 o 
   4   4   3        8.38       21.86      5.66 o 
   5   4   3      880.55      840.50     16.64 o 
   6   4   3       22.63       39.36      5.88 o 
   7   4   3       77.28       71.19      6.90 o 
   8   4   3       49.12       50.71      7.63 o 
  -7   5   3       75.19       56.66      7.52 o 
  -6   5   3        0.02       -5.32      6.22 o 
  -5   5   3       28.69       26.71      6.37 o 
  -4   5   3       28.93       29.58      4.87 o 
  -3   5   3       12.34        3.48      8.29 o 
  -2   5   3       65.15       64.54      5.30 o 
  -1   5   3      122.79      123.11     10.97 o 
   0   5   3      141.52      143.62     11.20 o 
   1   5   3      219.09      216.66      9.25 o 
   2   5   3      152.91      131.69      8.31 o 
   3   5   3        6.38        7.43      6.20 o 
   4   5   3      222.83      216.94     10.96 o 
   5   5   3      281.20      291.26      9.23 o 
   6   5   3      104.18      119.04      8.08 o 
   7   5   3      301.87      314.21     11.17 o 
  -4   6   3       30.38       25.71     17.56 o 
  -3   6   3       62.84       67.73     18.19 o 
  -2   6   3        2.75       17.56     16.93 o 
  -1   6   3       24.50       46.78     12.41 o 
   0   6   3        1.84       11.95     12.08 o 
   1   6   3      902.43      895.24     34.49 o 
   2   6   3       27.21       43.90     17.56 o 
   3   6   3      181.55      193.47     20.70 o 
   4   6   3       12.89       19.00      8.47 o 
 -11   0   4        5.50       -3.74      8.61 o 
 -10   0   4      413.45      402.79     13.30 o 
  -9   0   4        1.45       -0.95      6.86 o 
  -8   0   4     2062.60     2008.60     28.38 o 
  -7   0   4      978.67      994.59     15.84 o 
  -6   0   4      534.56      362.85      8.98 o 
  -5   0   4       11.32       21.56      3.43 o 
  -4   0   4     4880.53     4750.22     40.80 o 
  -3   0   4      241.12      291.74      3.80 o 
  -2   0   4     5706.50     5855.20     50.80 o 
  -1   0   4     8079.92     8247.18     71.38 o 
   0   0   4     2182.42     1960.34     23.95 o 
   1   0   4     1858.80     1789.14    185.79 o 
   2   0   4    21740.08    22014.23    467.69 o 
   3   0   4      112.33       94.82      6.58 o 
   4   0   4     2933.03     2898.22     36.25 o 
   5   0   4      266.27      284.35      7.75 o 
   6   0   4     1150.37     1075.32     16.74 o 
   7   0   4      172.72      161.05      8.21 o 
   8   0   4     2705.18     2701.83     36.70 o 
   9   0   4     1157.74     1127.36     19.73 o 
  10   0   4     1045.76     1115.96     20.73 o 
  11   0   4      246.62      250.06     13.74 o 
 -11   1   4      630.70      653.00     11.56 o 
 -10   1   4        3.11       -5.09      5.09 o 
  -9   1   4      801.00      803.48     10.17 o 
  -8   1   4       12.07       19.02      4.29 o 
  -7   1   4     1536.24     1535.57     14.36 o 
  -6   1   4       87.33       98.03      4.34 o 
  -5   1   4      834.04      721.57      7.50 o 
  -4   1   4      261.12      254.97      4.24 o 
  -3   1   4    14498.50    14515.61     86.13 o 
  -2   1   4    16971.52    17319.51     87.77 o 
  -1   1   4    14195.26    14546.61     78.94 o 
   0   1   4       88.92       97.14      2.05 o 
   1   1   4     9023.58     8734.10     74.53 o 
   2   1   4      297.23      213.40      2.82 o 
   3   1   4     1422.36     1350.08     11.13 o 
   4   1   4     3237.33     3491.19     30.57 o 
   5   1   4     3337.30     3169.33     32.59 o 
   6   1   4      257.84      260.90      5.81 o 
   7   1   4     2153.29     2158.41     20.77 o 
   8   1   4        9.59       12.39      4.48 o 
   9   1   4      797.74      824.62     11.63 o 
  10   1   4      222.05      208.71      7.60 o 
  11   1   4        5.97        8.69     19.75 o 
 -11   2   4       10.75        9.57      9.85 o 
 -10   2   4       68.88       69.89      6.24 o 
  -9   2   4       30.62       15.10      5.32 o 
  -8   2   4       27.65       27.65      4.04 o 
  -7   2   4      287.85      288.73     12.29 o 
  -6   2   4      181.51      184.69      4.70 o 
  -5   2   4     1140.84     1175.98     14.38 o 
  -4   2   4     5674.85     5950.53     35.42 o 
  -3   2   4      502.22      494.11      4.50 o 
  -2   2   4     1039.37     1161.58      8.46 o 
  -1   2   4      647.67      769.85      6.86 o 
   0   2   4       48.95       35.57      2.30 o 
   1   2   4      106.73      136.44      3.76 o 
   2   2   4     4935.76     5395.80     40.18 o 
   3   2   4       64.81       66.34      7.88 o 
   4   2   4     1273.07     1338.91     11.23 o 
   5   2   4       29.95      101.81      7.06 o 
   6   2   4       18.62       18.33      3.53 o 
   7   2   4       44.73       93.39      5.76 o 
   8   2   4        2.61        6.15      4.31 o 
   9   2   4        1.46       10.46      5.77 o 
  10   2   4       85.33       77.06      8.51 o 
 -10   3   4       48.34       49.07      8.19 o 
  -9   3   4      117.55      101.24      7.66 o 
  -8   3   4       75.25       74.02     12.20 o 
  -7   3   4      296.64      276.39      8.92 o 
  -6   3   4     1478.34     1485.87     14.76 o 
  -5   3   4       14.57       21.66      2.42 o 
  -4   3   4      983.54      970.98      9.91 o 
  -3   3   4       64.90       71.12      2.87 o 
  -2   3   4       68.64       64.96      4.68 o 
  -1   3   4      930.75      867.03     12.57 o 
   0   3   4     1824.08     1947.92     26.74 o 
   1   3   4       41.73       28.25      3.18 o 
   2   3   4      211.25      240.02      5.57 o 
   3   3   4      941.50      950.27     11.08 o 
   4   3   4        9.80       37.31      6.47 o 
   5   3   4       77.12      115.79      5.28 o 
   6   3   4      239.70      253.55     10.45 o 
   7   3   4      488.51      444.74     10.13 o 
   8   3   4       40.51       56.03      7.05 o 
   9   3   4        2.97        6.48      7.45 o 
  -9   4   4        0.37       -7.53      7.53 o 
  -8   4   4      383.94      366.56     11.19 o 
  -7   4   4       20.14       11.85      6.12 o 
  -6   4   4     1351.54     1343.81     19.92 o 
  -5   4   4       12.32       13.56      4.87 o 
  -4   4   4      269.77      250.75      8.42 o 
  -3   4   4      194.00      190.33      6.12 o 
  -2   4   4     1740.59     1764.97     12.87 o 
  -1   4   4       24.80       26.35      5.70 o 
   0   4   4     2569.62     2622.07     25.88 o 
   1   4   4       33.51       28.27      3.87 o 
   2   4   4      561.94      557.51      7.82 o 
   3   4   4        6.48       24.44      8.71 o 
   4   4   4      866.67      896.34     14.98 o 
   5   4   4      140.60      142.07      9.57 o 
   6   4   4      556.17      541.35     11.12 o 
   7   4   4       12.13       11.02      6.57 o 
   8   4   4      448.27      446.03     12.22 o 
  -7   5   4      506.92      535.10     12.49 o 
  -6   5   4       39.31       48.02      6.51 o 
  -5   5   4     1180.42     1199.49     16.44 o 
  -4   5   4       23.43       19.05      4.76 o 
  -3   5   4      953.84      982.93     13.07 o 
  -2   5   4      166.34      164.56      5.17 o 
  -1   5   4     1548.77     1582.57     30.71 o 
   0   5   4      155.21      162.96      6.08 o 
   1   5   4      686.74      746.61     14.16 o 
   2   5   4       45.00       44.51      6.22 o 
   3   5   4     1458.60     1425.95     23.32 o 
   4   5   4       88.02       80.26      8.11 o 
   5   5   4      623.33      617.91     16.46 o 
   6   5   4       65.42       76.28      7.19 o 
   7   5   4      190.00      204.94     10.64 o 
  -4   6   4      163.53      166.51     20.07 o 
  -3   6   4        3.04        5.96     16.93 o 
  -2   6   4      374.90      359.01     18.62 o 
  -1   6   4        0.28        4.28     11.86 o 
   0   6   4      467.53      488.86     28.53 o 
   1   6   4       78.33       71.18     17.87 o 
   2   6   4      212.83      201.00     25.71 o 
   3   6   4       67.21       69.61     18.50 o 
   4   6   4      290.09      300.78     17.09 o 
 -11   1   5       70.90       63.84      6.70 o 
 -10   1   5      198.94      209.94      7.65 o 
  -9   1   5       42.31       39.96      4.72 o 
  -8   1   5     1244.80     1247.34     12.67 o 
  -7   1   5      104.75      152.80      5.86 o 
  -6   1   5     1201.32     1125.28     10.83 o 
  -5   1   5        1.56        2.67      3.87 o 
  -4   1   5      805.29      716.75      5.10 o 
  -3   1   5      155.85      175.58      2.47 o 
  -2   1   5     4291.74     4081.48     20.24 o 
  -1   1   5      117.51      122.45      4.97 o 
   0   1   5     9919.12     9770.97     57.36 o 
   1   1   5      575.26      591.49      5.71 o 
   2   1   5     9289.77     9411.53     72.19 o 
   3   1   5     3420.35     3546.73     27.49 o 
   4   1   5     1153.18     1084.82     10.77 o 
   5   1   5      130.76      221.29      9.59 o 
   6   1   5     1063.80     1078.32     11.75 o 
   8   1   5      555.87      540.06      9.64 o 
   9   1   5       61.89       72.99      5.90 o 
  10   1   5        6.11        5.23      6.09 o 
 -11   2   5      210.16      233.60     15.52 o 
 -10   2   5        4.92        1.30      5.77 o 
  -9   2   5      239.28      245.14      7.02 o 
  -8   2   5       13.73       10.20      3.87 o 
  -7   2   5     2678.33     2735.73     23.11 o 
  -6   2   5      619.99      596.97      6.86 o 
  -5   2   5     5772.10     5589.91     38.57 o 
  -4   2   5      120.88      114.58      9.30 o 
  -3   2   5     2960.37     2820.52     18.24 o 
  -2   2   5       50.59       56.57      1.83 o 
  -1   2   5     6733.09     6606.40     53.71 o 
   0   2   5      189.75      180.00      3.77 o 
   1   2   5    14848.33    14355.98    126.81 o 
   2   2   5      630.72      622.88      5.70 o 
   3   2   5     4560.79     4572.03     31.50 o 
   4   2   5       47.11       47.12      3.40 o 
   5   2   5      910.17      862.40     10.01 o 
   6   2   5      207.35      220.29      6.00 o 
   7   2   5     1210.99     1234.28     15.56 o 
   8   2   5       22.34       20.75      4.46 o 
   9   2   5      464.27      490.81     10.27 o 
  10   2   5       43.61       37.30      8.34 o 
 -10   3   5      311.43      334.43     12.04 o 
  -9   3   5       16.97        5.71      6.80 o 
  -8   3   5     1021.83     1019.37     15.66 o 
  -7   3   5      258.64      237.78      8.99 o 
  -6   3   5     2663.91     2672.94     23.94 o 
  -5   3   5      563.66      545.89      6.28 o 
  -4   3   5     2192.30     2098.87     16.87 o 
  -3   3   5      167.30      203.95      3.46 o 
  -2   3   5     6179.96     6192.94     43.27 o 
  -1   3   5       31.38       30.32      1.77 o 
   0   3   5     5470.17     5612.16     51.83 o 
   1   3   5      835.68      855.39      9.62 o 
   2   3   5     1591.85     1561.37     16.34 o 
   3   3   5      384.59      399.63      6.73 o 
   4   3   5     1408.74     1412.22     13.44 o 
   5   3   5      276.27      255.12      6.50 o 
   6   3   5      796.14      808.95     13.29 o 
   7   3   5       50.59       46.87      6.33 o 
   8   3   5     1059.54     1036.10     16.42 o 
   9   3   5      160.04      150.28      9.86 o 
  -9   4   5        3.16       -7.43      7.43 o 
  -8   4   5      136.59      132.75      9.12 o 
  -7   4   5      152.79      168.94      9.27 o 
  -6   4   5       91.92      105.77      6.84 o 
  -5   4   5      474.58      478.20      9.42 o 
  -4   4   5      103.54       87.18      5.25 o 
  -3   4   5       21.56       12.45      2.84 o 
  -2   4   5      266.75      269.14      4.16 o 
  -1   4   5      907.15      936.49     11.08 o 
   0   4   5      105.28      115.64      4.31 o 
   1   4   5      385.30      362.48     10.79 o 
   2   4   5        6.31       13.18      4.51 o 
   3   4   5       46.57       45.89      7.27 o 
   4   4   5      118.29      125.72     11.75 o 
   5   4   5      235.43      220.47     10.53 o 
   6   4   5      151.68      146.89     10.24 o 
   7   4   5      227.14      222.85      9.78 o 
   8   4   5      123.18      113.82      8.38 o 
  -7   5   5      220.01      238.63     10.43 o 
  -6   5   5       19.02       14.86      6.22 o 
  -5   5   5       78.04       94.40      6.18 o 
  -4   5   5        0.42        3.20      4.75 o 
  -3   5   5      157.14      136.21      9.51 o 
  -2   5   5        9.00        4.70      3.20 o 
  -1   5   5      435.62      475.24     15.85 o 
   0   5   5       69.55       54.84      4.75 o 
   1   5   5      103.57      110.69      7.66 o 
   2   5   5      127.29       89.80      7.83 o 
   3   5   5      100.31      101.43      8.69 o 
   4   5   5       29.13       17.13      7.62 o 
   5   5   5        7.47       28.30      8.74 o 
   6   5   5       12.71       15.23      6.73 o 
   7   5   5       35.83       36.58      8.48 o 
  -4   6   5       12.89       16.31     17.25 o 
  -3   6   5      242.07      248.03     26.34 o 
  -2   6   5        2.98        2.52     11.86 o 
  -1   6   5       64.53       82.50     12.42 o 
   0   6   5       61.60       53.31     17.56 o 
   1   6   5      107.53       90.62     18.19 o 
   2   6   5       42.16       18.50     17.56 o 
   3   6   5      196.12      189.40     21.01 o 
   4   6   5       16.05       20.77      8.61 o 
 -11   0   6       36.50       32.21      9.30 o 
 -10   0   6      157.40      158.61     10.80 o 
  -9   0   6        0.56        4.11      6.86 o 
  -8   0   6     2792.27     2954.87     40.45 o 
  -7   0   6      309.23      308.87      9.31 o 
  -6   0   6     7799.51     7938.21    109.59 o 
  -5   0   6       13.70       22.56      3.43 o 
  -4   0   6     5188.17     4958.20     42.57 o 
  -3   0   6      853.56      921.03      8.78 o 
  -2   0   6    13111.69    13622.12    117.20 o 
  -1   0   6     2067.04     2018.58     16.42 o 
   0   0   6    12079.10    12262.61    159.29 o 
   1   0   6      852.05      956.55     12.64 o 
   2   0   6    14507.71    14316.75    292.25 o 
   3   0   6     1282.87     1147.90     52.68 o 
   4   0   6     3101.45     3097.77     54.87 o 
   5   0   6       34.88       14.23      4.29 o 
   6   0   6     3054.49     3087.63     39.91 o 
   7   0   6       55.08       57.17      6.32 o 
   8   0   6      915.72      902.36     16.63 o 
   9   0   6      350.14      337.52     12.51 o 
  10   0   6      852.39      889.16     18.62 o 
 -11   1   6      344.78      349.63      9.72 o 
 -10   1   6      254.90      253.02      7.52 o 
  -9   1   6      432.40      431.05      7.85 o 
  -8   1   6      964.52      955.04     10.63 o 
  -7   1   6     1855.59     1895.00     16.92 o 
  -6   1   6      126.98      171.85      6.46 o 
  -5   1   6     4929.66     5005.32     39.94 o 
  -4   1   6      730.90      823.48      5.45 o 
  -3   1   6     5510.80     5424.55     28.40 o 
  -2   1   6     2963.92     3190.84     15.87 o 
  -1   1   6     3005.69     3072.81     17.23 o 
   0   1   6       67.00       53.58      2.42 o 
   1   1   6    14789.42    14944.24    198.53 o 
   2   1   6     1459.05     1471.21     13.33 o 
   3   1   6     5410.19     5353.54     40.98 o 
   4   1   6      360.85      377.38     11.94 o 
   5   1   6     3005.83     3078.55     31.86 o 
   6   1   6      331.45      371.75      6.73 o 
   7   1   6      591.94      623.87      8.99 o 
   8   1   6      194.08      185.64      6.91 o 
   9   1   6      670.81      668.47     10.76 o 
  10   1   6      194.17      189.46      8.80 o 
 -11   2   6        0.73        7.49     16.78 o 
 -10   2   6        1.04       -4.05      5.60 o 
  -9   2   6        0.88       -4.33      4.33 o 
  -8   2   6      678.48      648.16      8.50 o 
  -7   2   6      101.34      101.43      7.70 o 
  -6   2   6      162.38      173.75      4.53 o 
  -5   2   6      169.86      250.72     11.99 o 
  -4   2   6     2649.70     2832.71     21.00 o 
  -3   2   6       12.38       13.04      2.35 o 
  -2   2   6     2749.38     2686.32     18.37 o 
  -1   2   6      329.00      359.50      3.68 o 
   0   2   6     1969.89     2098.19     17.67 o 
   1   2   6      128.24      160.07     10.24 o 
   2   2   6      351.82      287.53      3.61 o 
   3   2   6      130.79      141.17      7.71 o 
   4   2   6       31.11       36.09      2.40 o 
   5   2   6      360.32      442.33      7.30 o 
   6   2   6      197.62      203.23      6.16 o 
   7   2   6      367.11      396.93      7.15 o 
   8   2   6      116.90       97.57      5.82 o 
   9   2   6       12.61       17.20      6.09 o 
  10   2   6        9.19        1.84      8.16 o 
 -10   3   6        4.17        6.54      7.79 o 
  -9   3   6      212.17      196.39      9.96 o 
  -8   3   6        1.20       10.03      7.09 o 
  -7   3   6       13.86       19.34      5.41 o 
  -6   3   6     3006.61     3088.54     27.25 o 
  -5   3   6      120.92      106.16      3.85 o 
  -4   3   6        3.53       -3.49      3.49 o 
  -3   3   6        5.27        5.98      1.84 o 
  -2   3   6      108.34      105.22      9.23 o 
  -1   3   6      147.53      145.59      2.67 o 
   0   3   6     1570.97     1789.57     17.95 o 
   1   3   6      137.50      163.14      3.12 o 
   2   3   6      502.67      513.23      7.18 o 
   3   3   6       26.02       25.16      4.16 o 
   4   3   6       37.33       53.62      7.15 o 
   5   3   6      123.13      122.30      7.33 o 
   6   3   6      230.35      222.34      7.64 o 
   7   3   6      438.69      411.33     10.39 o 
   8   3   6        5.48       30.62      7.05 o 
   9   3   6      166.62      140.53      8.85 o 
  -9   4   6       22.01        6.31      7.55 o 
  -8   4   6       34.79        7.95      6.81 o 
  -7   4   6       56.99       53.36      6.37 o 
  -6   4   6      409.55      435.16     10.25 o 
  -5   4   6       96.10      100.49      5.86 o 
  -4   4   6     2186.82     2104.56     24.09 o 
  -3   4   6       74.17       67.62      3.33 o 
  -2   4   6      541.85      533.50      5.82 o 
  -1   4   6      125.71      117.71      2.92 o 
   0   4   6     1376.46     1323.07     16.06 o 
   1   4   6      126.05      127.72      3.30 o 
   2   4   6     2036.07     2007.10     22.71 o 
   3   4   6      188.87      177.67      7.90 o 
   4   4   6     3314.98     3102.61     38.85 o 
   5   4   6        8.84       10.10      7.41 o 
   6   4   6      312.48      302.99     12.49 o 
   7   4   6       32.67       36.50      6.92 o 
   8   4   6      187.00      210.28     10.91 o 
  -7   5   6      609.13      655.80     20.13 o 
  -6   5   6        2.55       -3.15      6.16 o 
  -5   5   6      656.53      683.71     12.01 o 
  -4   5   6      331.18      328.23      8.45 o 
  -3   5   6      802.82      831.50     10.96 o 
  -2   5   6      101.00       93.95      4.93 o 
  -1   5   6     4266.66     4378.16     60.33 o 
   0   5   6      267.89      269.15      8.67 o 
   1   5   6     1315.00     1313.06     21.39 o 
   2   5   6       29.06       26.77      6.45 o 
   3   5   6     1081.51     1083.63     19.59 o 
   4   5   6       32.89       29.80      7.62 o 
   5   5   6      787.11      763.15     28.85 o 
   6   5   6      137.98      146.20      8.61 o 
  -4   6   6      189.15      173.40     20.70 o 
  -3   6   6        1.55       10.03     16.93 o 
  -2   6   6       79.39       80.42     12.64 o 
  -1   6   6       60.37       56.57     12.30 o 
   0   6   6       41.52       35.43     17.56 o 
   1   6   6      609.96      571.95     29.79 o 
   2   6   6       25.36       31.36     17.87 o 
   3   6   6       75.68       71.49     18.81 o 
   4   6   6       81.02       84.66     19.75 o 
 -11   1   7        0.40       -6.15      6.15 o 
 -10   1   7      539.81      543.41     10.05 o 
  -9   1   7      553.32      527.98      8.55 o 
  -8   1   7      362.92      347.26      6.80 o 
  -7   1   7      174.73      240.95     12.37 o 
  -6   1   7     1142.08     1143.28     10.94 o 
  -5   1   7       70.67      112.72      3.97 o 
  -4   1   7     3139.76     3153.01     19.01 o 
  -3   1   7     3402.23     3654.82     19.25 o 
  -2   1   7     1874.82     1827.59      9.29 o 
  -1   1   7       25.40       26.95      2.35 o 
   0   1   7     6466.55     6567.85     42.01 o 
   1   1   7       13.32       21.46      5.33 o 
   2   1   7     1827.29     1729.35     15.60 o 
   3   1   7      104.79       98.92      3.87 o 
   4   1   7     2797.35     2675.49     27.70 o 
   5   1   7      422.94      488.73      9.19 o 
   6   1   7     2270.17     2246.26     29.97 o 
   7   1   7      940.78      974.23     11.75 o 
   8   1   7      635.98      627.77      9.90 o 
   9   1   7        4.78        5.67      5.42 o 
  10   1   7      739.61      738.52     12.16 o 
 -11   2   7      506.38      524.33     16.06 o 
 -10   2   7      101.95       81.30      6.30 o 
  -9   2   7      921.80      942.73     11.15 o 
  -8   2   7      435.35      414.75      7.04 o 
  -7   2   7      688.08      682.79      7.95 o 
  -6   2   7      383.68      380.80      5.59 o 
  -5   2   7     6802.05     6862.91     51.33 o 
  -4   2   7     3143.61     3237.55     19.73 o 
  -3   2   7     7397.46     7142.02     48.07 o 
  -2   2   7     1242.15     1324.84      9.60 o 
  -1   2   7     4980.61     4839.93     35.29 o 
   0   2   7     1303.86     1371.95     12.10 o 
   1   2   7     6539.55     6334.21     99.79 o 
   2   2   7     1575.81     1725.79     13.72 o 
   3   2   7     4926.01     4961.73     43.22 o 
   4   2   7       64.69       57.49      2.68 o 
   5   2   7     5510.68     5431.51     49.26 o 
   6   2   7      282.60      306.65      6.77 o 
   7   2   7      780.39      792.74     10.53 o 
   8   2   7        6.09        6.43      5.35 o 
   9   2   7      254.91      267.80      9.38 o 
  10   2   7        3.03       -1.79      8.34 o 
 -10   3   7      213.46      217.49     11.12 o 
  -9   3   7       57.77       55.34      7.12 o 
  -8   3   7     1091.16     1095.56     16.28 o 
  -7   3   7      332.35      309.74      8.82 o 
  -6   3   7     3171.61     3233.68     28.34 o 
  -5   3   7      188.48      165.41      4.13 o 
  -4   3   7     2790.00     2909.69     22.72 o 
  -3   3   7       78.68       70.72      2.70 o 
  -2   3   7     4332.38     4225.19     32.90 o 
  -1   3   7       96.25       90.91      2.69 o 
   0   3   7     6675.28     6793.65     55.95 o 
   1   3   7      356.33      344.48      5.16 o 
   2   3   7     4440.45     4353.37     42.18 o 
   3   3   7      421.54      394.82      6.96 o 
   4   3   7     2376.13     2309.00     30.75 o 
   5   3   7      341.54      347.50      7.47 o 
   6   3   7      701.50      741.90     16.23 o 
   7   3   7      212.19      205.63      9.20 o 
   8   3   7      446.33      432.16     11.49 o 
   9   3   7       17.25       11.66      7.85 o 
  -9   4   7       98.29       93.42      8.17 o 
  -8   4   7      710.51      649.94     13.28 o 
  -7   4   7      434.48      420.34     10.40 o 
  -6   4   7       93.86      112.90      6.15 o 
  -5   4   7      429.99      419.09      8.91 o 
  -4   4   7       58.19       53.81      8.17 o 
  -3   4   7      160.78      141.20      7.76 o 
  -2   4   7      223.13      217.18      4.13 o 
  -1   4   7      226.02      205.86      3.68 o 
   0   4   7        9.11       15.93      1.89 o 
   1   4   7      525.58      527.55      7.48 o 
   2   4   7       59.54       60.35      3.85 o 
   3   4   7      203.79      208.10      8.49 o 
   4   4   7      498.17      454.55     13.48 o 
   5   4   7       12.40       19.15      7.45 o 
   6   4   7       61.15       68.92      9.22 o 
   7   4   7       60.26       54.00      7.19 o 
   8   4   7       98.54       84.08      8.18 o 
  -7   5   7       40.85       57.00      7.46 o 
  -6   5   7       15.35       16.14      6.22 o 
  -5   5   7       17.27       35.41      9.45 o 
  -4   5   7       23.71       24.73      4.82 o 
  -3   5   7       31.46       26.97      4.05 o 
  -2   5   7       31.32       25.77      3.78 o 
  -1   5   7      369.79      400.22      6.81 o 
   0   5   7        0.87        0.04      3.41 o 
   1   5   7       87.26      113.09      8.26 o 
   2   5   7       40.41       32.16      6.70 o 
   3   5   7       23.10       36.14      7.42 o 
   4   5   7        0.30       -4.24      7.83 o 
   5   5   7        0.90        8.78      8.78 o 
   6   5   7       23.51       20.98      9.68 o 
  -4   6   7        3.30        5.64     17.25 o 
  -3   6   7       91.74       89.99     18.19 o 
  -2   6   7        7.56       15.20     11.97 o 
  -1   6   7      176.46      164.94     19.44 o 
   0   6   7       75.24       68.36     18.19 o 
   1   6   7       11.39       28.53     17.87 o 
   2   6   7       23.32       30.10     17.87 o 
   3   6   7      125.71      134.16     13.48 o 
 -11   0   8      255.28      222.39     12.23 o 
 -10   0   8     1432.76     1499.30     24.17 o 
  -9   0   8      135.31      126.49      6.65 o 
  -8   0   8      761.51      752.26     12.06 o 
  -7   0   8       11.86        8.91      5.21 o 
  -6   0   8     4439.91     4425.82     54.99 o 
  -5   0   8      131.01      144.94      8.88 o 
  -4   0   8     6991.66     7135.71     60.83 o 
  -3   0   8      282.90      223.79      3.55 o 
  -2   0   8    31382.79    31242.68    265.79 o 
  -1   0   8     2667.89     2722.31     23.52 o 
   0   0   8    10583.26    11031.62    134.92 o 
   1   0   8     6754.93     7220.12    149.26 o 
   2   0   8      664.26      578.85     12.54 o 
   3   0   8     1248.84     1292.85     24.77 o 
   4   0   8     4771.56     4628.93     80.59 o 
   5   0   8      121.92      100.97      9.72 o 
   6   0   8     3282.60     3166.57     40.91 o 
   7   0   8     2433.33     2390.93     32.48 o 
   8   0   8      245.02      200.02     10.52 o 
   9   0   8       82.98       84.50      8.61 o 
  10   0   8        8.80       10.84      8.86 o 
 -11   1   8       34.33       45.87      6.46 o 
 -10   1   8       30.61       27.71      5.69 o 
  -9   1   8     1164.63     1195.01     12.76 o 
  -8   1   8       16.22       15.48      3.71 o 
  -7   1   8     2536.72     2491.79     21.44 o 
  -6   1   8       82.98      130.38      4.84 o 
  -5   1   8     2357.01     2293.54     17.82 o 
  -4   1   8      130.59      114.22      2.47 o 
  -3   1   8     6488.64     6605.97     34.62 o 
  -2   1   8        2.84        2.60      0.81 o 
  -1   1   8    14590.88    14510.47     85.36 o 
   0   1   8     3716.29     3911.38     26.06 o 
   1   1   8     8098.21     8149.37    105.19 o 
   2   1   8       84.16       93.23      3.12 o 
   3   1   8     2183.15     2006.78     21.00 o 
   4   1   8      161.98      222.74      9.44 o 
   5   1   8     2945.53     2851.13     29.93 o 
   6   1   8     1117.08     1152.15     14.42 o 
   7   1   8     1144.20     1162.14     13.20 o 
   8   1   8      748.55      732.86     10.76 o 
   9   1   8        8.16       -4.64      5.58 o 
  10   1   8       16.31       16.29      6.48 o 
 -11   2   8        3.89        5.95      9.60 o 
 -10   2   8        7.78        5.14      6.45 o 
  -9   2   8       17.50       18.17      4.44 o 
  -8   2   8       48.60       62.08      4.84 o 
  -7   2   8      198.32      235.29      7.57 o 
  -6   2   8      733.70      718.27      7.61 o 
  -5   2   8      285.26      376.92     11.99 o 
  -4   2   8      130.87      135.07      2.85 o 
  -3   2   8        0.74        4.40      1.46 o 
  -2   2   8     1533.15     1655.86     12.30 o 
  -1   2   8     1359.96     1367.01     11.66 o 
   0   2   8      614.32      679.96      6.28 o 
   1   2   8      227.14      288.61      4.91 o 
   2   2   8      234.51      202.26      2.91 o 
   3   2   8      593.29      575.53      6.75 o 
   4   2   8      782.55      783.97      9.20 o 
   5   2   8        2.60       56.30      6.77 o 
   6   2   8     1070.76     1059.93     12.53 o 
   7   2   8      272.59      270.77      6.49 o 
   8   2   8      108.43       94.86      6.03 o 
   9   2   8        1.35        1.43      6.02 o 
  10   2   8       48.11       45.97      8.89 o 
 -10   3   8        2.67       -0.91      7.51 o 
  -9   3   8      117.75      118.40      8.09 o 
  -8   3   8      421.63      395.52     15.27 o 
  -7   3   8       79.95       78.64      5.91 o 
  -6   3   8       11.83       36.25      3.90 o 
  -5   3   8     1049.51     1006.80      9.36 o 
  -4   3   8      168.95      183.55      9.34 o 
  -3   3   8      320.70      297.80      4.16 o 
  -2   3   8       23.83       29.00      3.56 o 
  -1   3   8     1721.21     1785.27     13.97 o 
   0   3   8        1.60       15.58      1.85 o 
   1   3   8     1062.96     1121.22     11.48 o 
   2   3   8      221.26      263.80      8.24 o 
   3   3   8        5.04        2.71      2.19 o 
   4   3   8      110.80      142.66      7.06 o 
   5   3   8      209.57      214.81      6.74 o 
   6   3   8        0.31       34.03      7.89 o 
   7   3   8        3.21        2.81      8.01 o 
   8   3   8       48.80       51.16      7.56 o 
   9   3   8       71.76       71.45      8.29 o 
  -9   4   8       81.32       98.51      8.13 o 
  -8   4   8      707.81      704.57     13.57 o 
  -7   4   8      191.30      179.13      9.06 o 
  -6   4   8      228.31      245.89      8.56 o 
  -5   4   8      112.88      103.55      6.46 o 
  -4   4   8     1513.71     1524.15     20.22 o 
  -3   4   8      675.40      678.29     11.00 o 
  -2   4   8      267.31      294.70      4.66 o 
  -1   4   8       11.79       11.07      2.27 o 
   0   4   8      924.83      927.77      8.75 o 
   1   4   8      504.08      542.46      8.69 o 
   2   4   8      637.37      647.02     13.48 o 
   3   4   8      212.00      217.64      8.71 o 
   4   4   8      486.52      469.20     12.96 o 
   5   4   8       63.77       60.65      8.35 o 
   6   4   8      527.20      510.70     14.90 o 
   7   4   8        2.07       11.92      7.19 o 
   8   4   8      276.97      276.40     11.50 o 
  -7   5   8      164.55      161.25      9.37 o 
  -6   5   8        4.92       -1.52      6.10 o 
  -5   5   8      689.45      752.39     16.81 o 
  -4   5   8        4.54       -1.59      4.92 o 
  -3   5   8      709.89      740.99     10.40 o 
  -2   5   8       86.23       78.54      4.18 o 
  -1   5   8      297.61      345.09      6.60 o 
   0   5   8       62.32       64.19      3.91 o 
   1   5   8     1235.40     1192.07     20.35 o 
   2   5   8      128.17      109.44      8.74 o 
   3   5   8      673.39      653.32     16.46 o 
   4   5   8      115.53       99.08      8.71 o 
   5   5   8      431.39      443.25     14.67 o 
   6   5   8       35.21       33.17      9.68 o 
  -4   6   8      382.15      412.97     28.53 o 
  -3   6   8      130.33      132.64     19.13 o 
  -2   6   8      172.75      167.91     13.63 o 
  -1   6   8        4.20       28.85     17.25 o 
   0   6   8      535.86      533.38     28.85 o 
   1   6   8        9.71        7.84     17.87 o 
   2   6   8      504.84      457.81     29.16 o 
   3   6   8       33.92       31.44      8.39 o 
 -11   1   9        0.80       -5.99      6.11 o 
 -10   1   9       46.60       49.37      5.75 o 
  -9   1   9       65.43       68.29      5.59 o 
  -8   1   9      380.42      364.78      6.71 o 
  -7   1   9      148.32      173.19      5.65 o 
  -6   1   9     1263.01     1228.61     10.61 o 
  -5   1   9      230.55      302.54      9.68 o 
  -4   1   9      275.56      238.39      2.85 o 
  -3   1   9      119.56      104.35      1.84 o 
  -2   1   9     1307.28     1268.45     10.00 o 
  -1   1   9     1264.77     1179.37      7.39 o 
   0   1   9     6616.31     6539.37     47.55 o 
   1   1   9      805.35      897.74     14.94 o 
   2   1   9     3823.81     3722.91     46.45 o 
   3   1   9      132.43      181.66     11.26 o 
   4   1   9     2485.76     2465.94     31.11 o 
   5   1   9      201.61      239.78      6.24 o 
   6   1   9     1436.06     1416.90     17.01 o 
   7   1   9      135.61      173.02      6.54 o 
   8   1   9     1013.37     1016.54     12.81 o 
   9   1   9       12.21        5.70      5.81 o 
  10   1   9      303.54      321.89     11.58 o 
 -11   2   9      330.80      329.80     13.74 o 
 -10   2   9       36.91       26.97      6.82 o 
  -9   2   9     1038.32     1031.04     12.48 o 
  -8   2   9       38.97       40.82      3.91 o 
  -7   2   9      638.78      614.93      7.56 o 
  -6   2   9        0.92        2.49      2.67 o 
  -5   2   9     1294.84     1184.56     10.38 o 
  -4   2   9       19.50       13.10      1.86 o 
  -3   2   9     4481.68     4210.51     24.91 o 
  -2   2   9       54.01       66.02      1.69 o 
  -1   2   9     3176.35     2945.30     21.15 o 
   0   2   9      361.91      311.55      3.34 o 
   1   2   9     2444.58     2353.52     18.14 o 
   2   2   9     1190.73     1127.38     10.10 o 
   3   2   9     2209.69     2242.18     17.79 o 
   4   2   9      618.03      604.69      7.99 o 
   5   2   9     2284.78     2315.91     25.07 o 
   6   2   9      263.08      255.80      6.65 o 
   7   2   9     1478.27     1418.26     19.42 o 
   8   2   9      180.57      164.61      7.78 o 
   9   2   9      445.20      446.58     10.71 o 
 -10   3   9      255.18      276.75     13.16 o 
  -9   3   9        2.04        3.31      6.58 o 
  -8   3   9      555.82      568.51     12.71 o 
  -7   3   9       97.95      103.35      6.01 o 
  -6   3   9      602.21      638.36      8.31 o 
  -5   3   9     1266.43     1212.51     10.81 o 
  -4   3   9     3867.65     3830.56     29.41 o 
  -3   3   9       22.12       15.90      2.16 o 
  -2   3   9     4286.82     4352.00     32.20 o 
  -1   3   9      192.76      194.98      3.55 o 
   0   3   9     3713.07     3735.88     31.41 o 
   1   3   9      190.24      240.29      5.21 o 
   2   3   9     3979.70     3969.85     38.79 o 
   3   3   9      149.70      132.29      4.27 o 
   4   3   9     1651.21     1635.17     21.50 o 
   5   3   9      228.38      228.17      7.50 o 
   6   3   9     1009.62      973.30     19.41 o 
   7   3   9      505.20      472.81     16.46 o 
   8   3   9      384.86      378.59     13.55 o 
   9   3   9      266.58      253.24     11.67 o 
  -9   4   9      744.68      752.59     14.68 o 
  -8   4   9      203.27      211.79     14.29 o 
  -7   4   9      144.59      149.30      8.12 o 
  -6   4   9        0.69       26.01      5.56 o 
  -5   4   9      963.97      954.36     13.69 o 
  -4   4   9        2.66        1.90      7.47 o 
  -3   4   9     5704.35     5708.62     46.92 o 
  -2   4   9     1161.72     1183.80     10.41 o 
  -1   4   9      765.74      792.65      7.65 o 
   0   4   9      211.05      228.32      4.31 o 
   1   4   9      872.58      907.50     11.23 o 
   2   4   9       35.07       32.66      6.21 o 
   3   4   9     1096.19     1152.85     17.61 o 
   4   4   9      106.17      113.32      8.93 o 
   5   4   9      181.03      200.53     11.20 o 
   6   4   9      196.14      197.03     12.49 o 
   7   4   9       51.60       62.35     10.27 o 
   8   4   9       60.48       54.59      8.26 o 
  -7   5   9        3.19        9.86      7.09 o 
  -6   5   9        9.94       10.41      6.20 o 
  -5   5   9      316.91      304.98      9.37 o 
  -4   5   9       87.11       72.74      7.54 o 
  -3   5   9       21.53       19.17      6.29 o 
  -2   5   9       22.89       17.11      3.84 o 
  -1   5   9      566.53      551.59      8.34 o 
   0   5   9      315.14      321.83      9.14 o 
   1   5   9       13.00       27.41      6.48 o 
   2   5   9      243.37      207.24     10.51 o 
   3   5   9       55.65       47.51      7.90 o 
   4   5   9       20.15       10.86      8.31 o 
   5   5   9      208.39      192.29     11.94 o 
   6   5   9       33.82       31.99     10.25 o 
  -4   6   9       93.59       85.60     18.50 o 
  -3   6   9       54.45       80.53     12.75 o 
  -2   6   9        7.73       20.29     12.07 o 
  -1   6   9      190.52      191.59     20.38 o 
   0   6   9      158.35      160.55     19.75 o 
   1   6   9      620.03      591.71     30.73 o 
   2   6   9       42.16       59.58     18.81 o 
   3   6   9       63.25       76.94      8.92 o 
 -11   0  10      107.39       83.06      9.85 o 
 -10   0  10     1928.77     2008.72     29.82 o 
  -9   0  10       29.79       21.81      7.08 o 
  -8   0  10     1550.06     1552.82     19.13 o 
  -7   0  10       65.98       60.64      6.38 o 
  -6   0  10     9982.74    10084.04    105.01 o 
  -5   0  10     1170.41     1143.60     16.41 o 
  -4   0  10    12236.04    11866.45    146.78 o 
  -3   0  10      667.31      701.04      7.29 o 
  -2   0  10    12276.46    11903.71     96.14 o 
  -1   0  10      856.82     1031.15     21.55 o 
   0   0  10     6965.63     6784.12     88.90 o 
   1   0  10      233.73      285.74     10.82 o 
   2   0  10    19992.22    20220.39    246.45 o 
   3   0  10     6179.63     6368.94    109.44 o 
   4   0  10     6027.90     5836.50    100.97 o 
   5   0  10     1107.04     1118.51     24.14 o 
   6   0  10     1306.43     1282.70     19.73 o 
   7   0  10       34.18       17.85      7.37 o 
   8   0  10     2343.78     2402.34     33.92 o 
   9   0  10     1175.09     1159.78     24.46 o 
  10   0  10      434.02      454.05     15.40 o 
 -11   1  10      284.83      311.86      9.16 o 
 -10   1  10      166.93      153.32      7.56 o 
  -9   1  10      779.61      765.11      9.85 o 
  -8   1  10       56.12       64.65      4.00 o 
  -7   1  10     2213.75     2275.53     18.34 o 
  -6   1  10       64.62       97.42      3.95 o 
  -5   1  10     2648.33     2592.99     20.32 o 
  -4   1  10     1658.67     1781.25     11.59 o 
  -3   1  10     4922.32     4870.21     25.56 o 
  -2   1  10      221.10      255.18      2.66 o 
  -1   1  10    11887.15    11851.36     78.92 o 
   0   1  10        6.79        7.11      1.30 o 
   1   1  10     7236.10     7069.71     64.93 o 
   2   1  10        6.80        5.96      4.08 o 
   3   1  10     5543.93     5648.82     68.73 o 
   4   1  10     1902.11     1848.21     24.61 o 
   5   1  10      405.02      376.32      7.64 o 
   6   1  10        9.83       10.94      4.58 o 
   7   1  10     2710.92     2732.61     26.02 o 
   8   1  10       17.83       21.92      5.40 o 
   9   1  10      368.69      372.27      9.46 o 
  10   1  10       53.06       51.85      8.19 o 
 -11   2  10      235.19      212.37     12.75 o 
 -10   2  10      248.44      220.61      9.20 o 
  -9   2  10       30.31       34.31      7.03 o 
  -8   2  10       38.12       28.73      3.80 o 
  -7   2  10        0.46       37.69      3.87 o 
  -6   2  10      473.77      502.93      6.38 o 
  -5   2  10       20.85       65.90      5.64 o 
  -4   2  10     1451.84     1461.28     11.11 o 
  -3   2  10       19.54       20.27      1.57 o 
  -2   2  10      191.39      128.63      2.49 o 
  -1   2  10     1372.08     1577.33     11.85 o 
   0   2  10      747.44      796.21      6.97 o 
   1   2  10     1102.67     1139.02      9.41 o 
   2   2  10     1187.19     1163.31      9.38 o 
   3   2  10      279.87      288.53      4.47 o 
   4   2  10        2.97        9.40      3.08 o 
   5   2  10      244.10      285.62      6.48 o 
   6   2  10        9.35       21.19      4.16 o 
   7   2  10       47.87       76.48      5.26 o 
   8   2  10        3.77       -4.53      5.83 o 
   9   2  10      290.57      290.27     11.50 o 
 -10   3  10       91.66       91.08      9.82 o 
  -9   3  10        8.67       16.29      6.72 o 
  -8   3  10      109.24      111.69      6.69 o 
  -7   3  10      918.27      894.91     13.67 o 
  -6   3  10     1423.20     1369.14     13.65 o 
  -5   3  10     1384.95     1317.50     12.83 o 
  -4   3  10        5.06       10.72      6.16 o 
  -3   3  10      925.32      895.92      7.92 o 
  -2   3  10      264.58      270.75      4.18 o 
  -1   3  10      149.39      190.67      3.79 o 
   0   3  10      281.98      307.47      4.64 o 
   1   3  10     2135.27     2188.01     23.67 o 
   2   3  10       14.52       33.97      4.25 o 
   3   3  10     2074.56     2065.92     16.62 o 
   4   3  10      174.89      207.97     10.07 o 
   5   3  10      383.84      393.92     10.59 o 
   6   3  10      108.34      118.94      9.28 o 
   7   3  10        5.66        1.64      8.87 o 
   8   3  10       59.07       65.53      8.07 o 
   9   3  10      320.21      331.84     14.91 o 
  -9   4  10       20.64       26.04      7.66 o 
  -8   4  10     1390.11     1317.82     18.93 o 
  -7   4  10       52.26       53.23      7.45 o 
  -6   4  10      448.47      460.80      9.97 o 
  -5   4  10      163.35      160.17      7.26 o 
  -4   4  10     1604.95     1591.87     16.24 o 
  -3   4  10     1415.45     1423.13     13.91 o 
  -2   4  10     2804.91     2836.59     21.95 o 
  -1   4  10      225.06      246.55      4.87 o 
   0   4  10     1507.50     1517.16     13.42 o 
   1   4  10        8.67       22.31      3.83 o 
   2   4  10      768.68      751.52     13.08 o 
   3   4  10      271.89      289.93     12.98 o 
   4   4  10      333.99      353.78     12.06 o 
   5   4  10      140.50      154.28     10.60 o 
   6   4  10      529.07      538.67     15.83 o 
   7   4  10        4.55       14.05      9.98 o 
  -7   5  10      106.73      109.34      7.68 o 
  -6   5  10       12.94       10.60      6.20 o 
  -5   5  10      218.55      221.76      8.45 o 
  -4   5  10      146.11      125.84      9.48 o 
  -3   5  10      587.95      604.58      9.64 o 
  -2   5  10      115.92      120.48      8.13 o 
  -1   5  10       61.11       93.72      5.26 o 
   0   5  10       84.50       90.47      5.84 o 
   1   5  10      842.06      817.84     16.43 o 
   2   5  10      339.27      311.23     11.53 o 
   3   5  10      354.81      360.41     14.42 o 
   4   5  10        1.92       -0.59      8.31 o 
   5   5  10      281.45      266.98     13.71 o 
   6   5  10       66.03       67.44     11.01 o 
  -4   6  10      117.95      141.73     19.75 o 
  -3   6  10        0.24       11.93     12.19 o 
  -2   6  10      269.48      274.06     26.34 o 
  -1   6  10        0.31        8.47     17.56 o 
   0   6  10      336.01      336.78     26.97 o 
   1   6  10        8.85       19.13     17.56 o 
   2   6  10      133.37      141.11     20.07 o 
   3   6  10       83.84       85.16      9.42 o 
 -11   1  11        0.26       -2.46      6.14 o 
 -10   1  11       32.98       41.94      5.81 o 
  -9   1  11      142.66      140.70      6.01 o 
  -8   1  11      473.58      495.15      7.47 o 
  -7   1  11        1.80       45.44      3.94 o 
  -6   1  11     1348.48     1416.31     12.96 o 
  -5   1  11        2.87       48.73      3.43 o 
  -4   1  11     3030.16     3018.39     20.15 o 
  -3   1  11       18.64       39.47      1.28 o 
  -2   1  11     4483.11     4701.49     26.90 o 
  -1   1  11     2962.99     3302.33     23.32 o 
   0   1  11       54.40       44.25      1.82 o 
   1   1  11        6.57        8.60      2.63 o 
   2   1  11     1414.69     1329.80     18.64 o 
   3   1  11     1059.58     1174.66     18.03 o 
   4   1  11      509.44      468.30      9.60 o 
   5   1  11     1462.49     1441.06     16.95 o 
   6   1  11       93.05       75.88      5.12 o 
   7   1  11      176.04      202.61      6.77 o 
   8   1  11       68.14       77.00      5.85 o 
   9   1  11      352.68      380.73      9.61 o 
  10   1  11       49.87       54.85      8.51 o 
 -11   2  11      229.97      212.57     13.95 o 
 -10   2  11       13.61       10.36      6.62 o 
  -9   2  11      729.44      728.76      9.73 o 
  -8   2  11       12.57       13.48      3.63 o 
  -7   2  11     3131.27     3145.75     25.09 o 
  -6   2  11      178.59      197.85      4.76 o 
  -5   2  11     2364.83     2330.82     20.61 o 
  -4   2  11      309.49      289.55      3.99 o 
  -3   2  11     9080.64     9294.45     54.45 o 
  -2   2  11     1964.88     2062.87     12.32 o 
  -1   2  11     7772.65     7857.91     51.25 o 
   0   2  11     1266.18     1414.40     10.37 o 
   1   2  11     3541.19     3710.34     25.68 o 
   2   2  11      290.90      274.69      3.69 o 
   3   2  11     5758.00     5532.52     46.94 o 
   4   2  11     3148.41     3170.91     29.82 o 
   5   2  11      975.28      956.36     11.43 o 
   6   2  11     1030.05      969.24     14.48 o 
   7   2  11      635.64      676.73     15.12 o 
   8   2  11      118.75      118.91      6.85 o 
   9   2  11      384.42      403.22     13.31 o 
 -10   3  11      349.96      370.04     13.92 o 
  -9   3  11        0.35       -5.55      6.53 o 
  -8   3  11      684.95      705.48     12.79 o 
  -7   3  11      185.41      198.19      8.72 o 
  -6   3  11     1075.60     1090.48     11.64 o 
  -5   3  11      406.18      410.14      5.17 o 
  -4   3  11     1119.66     1174.69      9.98 o 
  -3   3  11       34.29       19.93      2.35 o 
  -2   3  11     1484.54     1458.72     11.96 o 
  -1   3  11      277.33      279.15      4.41 o 
   0   3  11     2703.67     2582.20     22.35 o 
   1   3  11      411.01      451.14      7.21 o 
   2   3  11     3457.43     3417.08     38.02 o 
   3   3  11      431.54      403.47      6.24 o 
   4   3  11     2903.25     2787.27     38.61 o 
   5   3  11      219.59      219.41      7.40 o 
   6   3  11      924.71      861.67     18.61 o 
   7   3  11        5.72        1.25      9.22 o 
   8   3  11      439.02      431.86     12.43 o 
  -9   4  11      185.17      186.78     11.04 o 
  -8   4  11        2.93       31.44      7.26 o 
  -7   4  11      782.39      810.30     13.83 o 
  -6   4  11       11.92       35.09      5.69 o 
  -5   4  11      379.55      380.96      8.91 o 
  -4   4  11        0.06       31.34      7.09 o 
  -3   4  11      174.12      166.77      5.53 o 
  -2   4  11       76.73       87.76      5.26 o 
  -1   4  11     1140.09     1110.94     10.52 o 
   0   4  11       16.46       22.16      2.89 o 
   1   4  11     1295.15     1206.45     20.18 o 
   2   4  11      333.47      320.79      9.55 o 
   3   4  11      347.65      322.08     10.02 o 
   4   4  11       12.90       19.37      7.50 o 
   5   4  11      160.64      152.88     10.76 o 
   6   4  11      122.05      119.75     10.38 o 
   7   4  11      129.68      145.29     11.60 o 
  -7   5  11       31.04       26.00      7.05 o 
  -6   5  11        7.03        2.72      6.22 o 
  -5   5  11       37.09       47.72      6.03 o 
  -4   5  11       11.64       11.30      4.90 o 
  -3   5  11       43.22       44.02      4.68 o 
  -2   5  11       29.88       24.45      4.27 o 
  -1   5  11      189.76      194.30      6.40 o 
   0   5  11      128.59      138.42      9.06 o 
   1   5  11        5.31        7.96      6.70 o 
   2   5  11       37.34       34.68      7.62 o 
   3   5  11       19.04       21.08      8.69 o 
   4   5  11       75.07       74.33      9.20 o 
   5   5  11        0.78       12.98      9.59 o 
   6   5  11       18.87       23.52     12.23 o 
  -4   6  11       45.68       41.70     17.87 o 
  -3   6  11      227.17      247.25     18.40 o 
  -2   6  11       15.15       11.29     17.56 o 
  -1   6  11      180.62      203.51     25.40 o 
   0   6  11        8.47       21.01     17.87 o 
   1   6  11       60.11       60.52     19.13 o 
   2   6  11        1.03        4.10      8.61 o 
 -11   0  12      456.10      397.88     14.19 o 
 -10   0  12      524.36      536.87     13.92 o 
  -9   0  12      248.20      228.71     10.64 o 
  -8   0  12     2045.64     2006.95     28.16 o 
  -7   0  12       36.32       30.91      5.43 o 
  -6   0  12     1311.53     1247.34     18.07 o 
  -5   0  12     2133.48     2369.79     30.49 o 
  -4   0  12     3312.53     3223.99     40.13 o 
  -3   0  12     6248.02     6224.56     60.91 o 
  -2   0  12    16504.95    16080.62    138.75 o 
  -1   0  12     4117.44     4189.63     56.91 o 
   0   0  12    22597.18    22445.81    273.49 o 
   1   0  12     2131.41     2453.23     53.62 o 
   2   0  12    10229.98    10023.29    170.58 o 
   3   0  12       69.21      112.26      7.53 o 
   4   0  12     5994.19     5984.81    103.79 o 
   5   0  12      739.17      722.78     18.50 o 
   6   0  12     3586.32     3639.93     66.48 o 
   7   0  12      267.98      253.03     10.74 o 
   8   0  12     2045.96     2071.02     30.37 o 
   9   0  12       53.33       51.12      8.98 o 
  10   0  12       91.88      108.86     10.53 o 
 -11   1  12      304.57      309.97      9.40 o 
 -10   1  12       54.81       48.69      5.77 o 
  -9   1  12       41.71       37.65      5.00 o 
  -8   1  12      119.57      132.60      7.11 o 
  -7   1  12     1079.58     1090.51     10.99 o 
  -6   1  12      124.80      147.37      4.31 o 
  -5   1  12     5420.12     5237.21     39.49 o 
  -4   1  12      282.46      296.09      4.05 o 
  -3   1  12      737.83      601.60      4.22 o 
  -2   1  12      271.84      339.89      2.87 o 
  -1   1  12      848.44      880.96     12.81 o 
   0   1  12     1349.70     1340.89     10.60 o 
   1   1  12      986.30      966.39     25.83 o 
   2   1  12      654.08      632.00      8.56 o 
   3   1  12     8392.88     8418.13    101.77 o 
   4   1  12      507.42      504.29     10.04 o 
   5   1  12      431.01      385.07      7.88 o 
   6   1  12       24.52       42.07      5.01 o 
   7   1  12      305.87      297.48      8.80 o 
   8   1  12      309.90      313.55      8.26 o 
   9   1  12      615.90      636.12     11.52 o 
 -11   2  12        7.50       -0.06      9.20 o 
 -10   2  12      193.30      185.14      9.22 o 
  -9   2  12      104.88       97.77      4.90 o 
  -8   2  12      233.90      226.43      6.07 o 
  -7   2  12     2327.82     2357.41     19.50 o 
  -6   2  12     1327.38     1318.07     11.71 o 
  -5   2  12       82.09      149.18      4.25 o 
  -4   2  12      570.82      587.77      5.43 o 
  -3   2  12       21.75       25.04      2.42 o 
  -2   2  12      121.40      128.94      2.19 o 
  -1   2  12      717.81      902.43      6.54 o 
   0   2  12     2450.33     2563.62     16.69 o 
   1   2  12       45.47       51.25      3.41 o 
   2   2  12       37.05       36.37      2.16 o 
   3   2  12     1233.53     1233.09     12.26 o 
   4   2  12        4.59        7.12      3.48 o 
   5   2  12     2893.10     2885.63     30.52 o 
   6   2  12        6.28        5.63      4.62 o 
   7   2  12       63.77       83.92      7.09 o 
   8   2  12       38.28       31.88      6.16 o 
   9   2  12      247.69      237.04     12.14 o 
 -10   3  12      105.47       84.08      9.82 o 
  -9   3  12       84.27       79.71      7.21 o 
  -8   3  12       10.67       28.22      6.25 o 
  -7   3  12        1.87        9.39      5.29 o 
  -6   3  12      190.67      218.57      5.77 o 
  -5   3  12     1067.40     1069.38     11.05 o 
  -4   3  12      504.79      509.84      6.07 o 
  -3   3  12      490.18      470.36      5.56 o 
  -2   3  12      342.78      326.03      4.89 o 
  -1   3  12       58.97       81.79      3.44 o 
   0   3  12       64.11       85.26      3.79 o 
   1   3  12       24.73       46.90      3.67 o 
   2   3  12      244.89      249.64      4.78 o 
   3   3  12       20.15       25.22      4.00 o 
   4   3  12       95.51      121.04      6.47 o 
   5   3  12      594.94      541.96     13.06 o 
   6   3  12        7.19       28.80      8.69 o 
   7   3  12      203.89      186.94     13.38 o 
   8   3  12        0.81       -0.99      7.99 o 
  -9   4  12        5.22       -7.02      7.41 o 
  -8   4  12      175.91      205.17      9.89 o 
  -7   4  12      130.27      133.98     14.32 o 
  -6   4  12      630.60      640.80     11.79 o 
  -5   4  12        5.71       20.19      4.99 o 
  -4   4  12      829.63      875.61     10.92 o 
  -3   4  12      138.31      132.63      5.82 o 
  -2   4  12     2362.30     2358.61     22.44 o 
  -1   4  12      182.71      172.86      5.19 o 
   0   4  12      926.37      954.80     11.07 o 
   1   4  12      238.90      237.13      9.80 o 
   2   4  12      726.47      734.38     13.35 o 
   3   4  12       15.21       21.33      7.98 o 
   4   4  12     1131.39     1117.10     21.40 o 
   5   4  12       62.99       78.46      9.63 o 
   6   4  12      424.10      435.18     19.75 o 
   7   4  12      151.74      153.57     12.07 o 
  -7   5  12      673.50      716.62     14.08 o 
  -6   5  12       63.74       61.01      6.67 o 
  -5   5  12      451.07      451.73     10.23 o 
  -4   5  12      161.55      158.43      6.73 o 
  -3   5  12      753.92      791.72     10.59 o 
  -2   5  12       68.56       69.73      4.75 o 
  -1   5  12     1469.79     1504.48     17.06 o 
   0   5  12      150.60      142.08      6.76 o 
   1   5  12      711.11      735.16     17.09 o 
   2   5  12       77.77       76.82      9.56 o 
   3   5  12      316.17      361.19     29.79 o 
   4   5  12       76.28       64.52      9.44 o 
   5   5  12      557.75      556.27     16.33 o 
  -4   6  12      250.53      240.82     26.97 o 
  -3   6  12        1.66       -5.64     17.87 o 
  -2   6  12       88.17       92.50     19.13 o 
  -1   6  12       19.88       11.60     17.56 o 
   0   6  12      120.25      126.37     19.75 o 
   1   6  12      153.07      142.05     20.38 o 
   2   6  12      238.69      233.95     12.56 o 
 -11   1  13        0.40       -3.66      6.02 o 
 -10   1  13      451.65      462.90      9.41 o 
  -9   1  13       40.74       39.99      5.04 o 
  -8   1  13     1093.24     1123.03     11.76 o 
  -7   1  13        2.54       22.02      3.14 o 
  -6   1  13     1397.50     1382.08     12.05 o 
  -5   1  13       40.39      113.76      3.90 o 
  -4   1  13     2268.48     2261.14     17.82 o 
  -3   1  13      574.50      683.92      5.20 o 
  -2   1  13     1409.96     1406.58      8.76 o 
  -1   1  13        6.86       19.90      1.64 o 
   0   1  13     3907.45     3962.34     34.89 o 
   1   1  13     2038.68     2141.85     34.04 o 
   2   1  13     1784.72     1750.24     23.16 o 
   3   1  13      828.93      759.39     74.94 o 
   4   1  13      732.44      683.92     11.97 o 
   5   1  13       23.17       41.37      5.62 o 
   6   1  13     1074.09     1052.66     16.11 o 
   7   1  13      328.34      352.71      9.32 o 
   8   1  13       48.06       50.87      5.93 o 
   9   1  13       86.43       95.87      6.98 o 
 -11   2  13      308.28      336.69     19.13 o 
 -10   2  13        5.71       -0.96      7.61 o 
  -9   2  13     1086.51     1081.16     13.15 o 
  -8   2  13        1.16       -0.84      3.64 o 
  -7   2  13     3530.49     3527.89     31.73 o 
  -6   2  13       66.98       72.31      2.85 o 
  -5   2  13     3759.28     3715.85     29.56 o 
  -4   2  13      414.51      433.85      5.00 o 
  -3   2  13     4679.08     4664.70     27.99 o 
  -2   2  13      157.65      157.29      2.72 o 
  -1   2  13    13918.93    14477.29     88.31 o 
   0   2  13      458.16      439.14      4.31 o 
   1   2  13     7275.67     7292.83     64.18 o 
   2   2  13      870.85      821.75     12.28 o 
   3   2  13     2169.18     2111.67     20.69 o 
   4   2  13       10.99        9.31      3.61 o 
   5   2  13     3023.00     2974.52     31.48 o 
   6   2  13      220.62      208.73      7.35 o 
   7   2  13     1070.68     1046.37     26.23 o 
   8   2  13      183.65      172.64      8.49 o 
   9   2  13      158.39      165.82     17.31 o 
 -10   3  13      275.52      291.96     13.28 o 
  -9   3  13       34.36       36.23      6.99 o 
  -8   3  13      643.18      665.09     12.34 o 
  -7   3  13       39.29       44.84      5.68 o 
  -6   3  13     3234.48     3199.49     32.58 o 
  -5   3  13     1792.01     1803.21     16.81 o 
  -4   3  13     2331.92     2291.11     17.51 o 
  -3   3  13      377.13      401.64      5.03 o 
  -2   3  13     2263.80     2309.71     19.21 o 
  -1   3  13      568.03      555.42      6.52 o 
   0   3  13     2710.50     2762.55     29.65 o 
   1   3  13     1314.39     1346.16     15.07 o 
   2   3  13      654.43      704.54      7.08 o 
   3   3  13        8.25        6.52      3.59 o 
   4   3  13      909.08      941.39     20.55 o 
   5   3  13      252.34      225.55     10.86 o 
   6   3  13      640.99      659.80     17.11 o 
   7   3  13      301.38      291.42     14.43 o 
   8   3  13       95.32       96.05     10.15 o 
  -9   4  13       60.98       50.43      7.78 o 
  -8   4  13      218.96      192.05      9.77 o 
  -7   4  13      223.05      227.77      9.69 o 
  -6   4  13       21.31       23.40      5.60 o 
  -5   4  13      350.76      383.04      9.05 o 
  -4   4  13       93.72      129.75     14.31 o 
  -3   4  13       57.80       59.21      3.92 o 
  -2   4  13        1.02        7.35      3.59 o 
  -1   4  13      678.10      688.95      8.97 o 
   0   4  13      222.51      250.62      6.31 o 
   1   4  13       30.63       54.89      6.89 o 
   2   4  13      228.40      228.46      9.01 o 
   3   4  13      304.59      281.40      9.74 o 
   4   4  13      193.10      178.29     12.01 o 
   5   4  13      584.51      575.39     15.99 o 
   6   4  13      556.90      556.31     22.11 o 
   7   4  13        6.85       12.45     10.61 o 
  -7   5  13      208.92      216.82     10.42 o 
  -6   5  13        6.02        8.34      6.18 o 
  -5   5  13        8.30       28.24      6.05 o 
  -4   5  13       58.89       58.75      5.40 o 
  -3   5  13       14.54       21.81      6.06 o 
  -2   5  13       15.32       16.57      4.51 o 
  -1   5  13       15.31       23.46      4.58 o 
   0   5  13       13.43       14.42      6.92 o 
   1   5  13       21.74       26.22      7.42 o 
   2   5  13       13.46        4.90      7.53 o 
   3   5  13        0.42       -0.05     10.97 o 
   4   5  13        0.27       -3.51      9.11 o 
   5   5  13      125.94      147.12     12.88 o 
  -3   6  13       39.94       32.61     18.19 o 
  -2   6  13       52.83       64.60     18.81 o 
  -1   6  13      142.84      141.73     19.75 o 
   0   6  13      114.89      121.67     19.75 o 
   1   6  13       99.48       85.92     19.44 o 
   2   6  13       10.87        5.03      8.89 o 
 -11   0  14      194.10      181.77     12.64 o 
 -10   0  14      778.33      848.96     21.79 o 
  -9   0  14       43.56       42.92      7.31 o 
  -8   0  14     2391.19     2312.40     31.60 o 
  -7   0  14       61.46       37.41      5.43 o 
  -6   0  14     2137.80     2052.05     35.75 o 
  -5   0  14        7.61        4.71      3.65 o 
  -4   0  14    12389.54    12594.62    155.10 o 
  -3   0  14     2778.80     2909.79     32.04 o 
  -2   0  14     4678.03     4396.55     38.06 o 
  -1   0  14      288.38      333.24     11.48 o 
   0   0  14    11231.00    11389.32    372.21 o 
   1   0  14     9982.30    10230.88    176.23 o 
   2   0  14     2078.06     1910.27     35.75 o 
   3   0  14     2104.36     2010.62     37.63 o 
   4   0  14     2384.91     2411.36     45.15 o 
   5   0  14     2825.07     2741.86     51.11 o 
   6   0  14     2995.70     2951.02     55.50 o 
   7   0  14     1559.88     1506.84     23.39 o 
   8   0  14      949.87      962.89     18.84 o 
   9   0  14      139.34      145.08     10.35 o 
 -11   1  14      223.25      234.21      9.10 o 
 -10   1  14       34.51       36.76      5.76 o 
  -9   1  14     1367.36     1376.96     15.36 o 
  -8   1  14      555.81      572.89      7.80 o 
  -7   1  14      720.05      695.96      7.82 o 
  -6   1  14       72.62       94.75      3.65 o 
  -5   1  14     4469.24     4576.11     34.75 o 
  -4   1  14      524.30      527.05      6.32 o 
  -3   1  14     3692.86     3691.87     24.42 o 
  -2   1  14     2400.76     2533.60     19.13 o 
  -1   1  14     8039.94     8001.00     56.00 o 
   0   1  14     3701.43     3772.76     68.03 o 
   1   1  14     3135.05     3217.26     39.39 o 
   2   1  14     2206.76     2252.21     29.15 o 
   3   1  14     2152.12     2145.61     49.54 o 
   4   1  14      448.66      437.04     11.92 o 
   5   1  14     2487.77     2508.75     42.49 o 
   6   1  14      849.64      847.01     12.72 o 
   7   1  14      142.88      163.03      8.05 o 
   8   1  14      617.77      585.36     10.40 o 
   9   1  14      220.79      252.76      9.45 o 
 -11   2  14       18.76       24.47     10.04 o 
 -10   2  14       42.22       43.50      6.99 o 
  -9   2  14        0.42        6.82      4.91 o 
  -8   2  14      103.19       98.98      4.49 o 
  -7   2  14       34.18       78.56      7.06 o 
  -6   2  14      135.24      115.68      4.32 o 
  -5   2  14      125.46      162.01      4.46 o 
  -4   2  14      693.76      659.10      7.00 o 
  -3   2  14      335.22      378.93      5.31 o 
  -2   2  14     2585.85     2513.65     17.85 o 
  -1   2  14        1.88       16.67      1.90 o 
   0   2  14      453.97      453.25      4.97 o 
   1   2  14       82.98       93.02      4.10 o 
   2   2  14       84.08       84.33      5.28 o 
   3   2  14      928.81      950.43     14.55 o 
   4   2  14     1624.15     1575.31     17.96 o 
   5   2  14      205.98      273.61      7.35 o 
   6   2  14      157.60      154.35      7.21 o 
   7   2  14        2.55       28.07      7.18 o 
   8   2  14       10.85       17.87      6.54 o 
   9   2  14       17.48       10.56      8.88 o 
 -10   3  14       91.83       92.23      9.82 o 
  -9   3  14       26.25       20.77     10.66 o 
  -8   3  14       31.53       41.78      6.30 o 
  -7   3  14       71.89       82.36      5.92 o 
  -6   3  14      392.57      438.84      8.87 o 
  -5   3  14      673.47      690.94      8.42 o 
  -4   3  14     1618.19     1637.97     16.46 o 
  -3   3  14      185.77      176.39      4.15 o 
  -2   3  14       42.82       47.08      3.51 o 
  -1   3  14       35.15       39.15      2.88 o 
   0   3  14       42.98       52.56      4.13 o 
   1   3  14     1964.02     2019.95     24.76 o 
   2   3  14     1978.63     2006.94     26.47 o 
   3   3  14      224.19      214.89      6.30 o 
   4   3  14      349.59      356.52     12.22 o 
   5   3  14      199.38      183.50     11.86 o 
   6   3  14        1.85        9.67      9.21 o 
   7   3  14      374.49      385.19     15.52 o 
   8   3  14        2.70        2.08     11.19 o 
  -9   4  14       83.71       78.50      9.33 o 
  -8   4  14       56.90       58.40      7.27 o 
  -7   4  14       22.70       29.30      6.24 o 
  -6   4  14      698.46      691.10     12.17 o 
  -5   4  14      135.00      135.62      7.07 o 
  -4   4  14      214.87      228.29      6.40 o 
  -3   4  14      289.14      288.93      6.62 o 
  -2   4  14      560.88      552.68      8.04 o 
  -1   4  14      115.67      127.06      5.48 o 
   0   4  14     2713.08     2665.35     33.50 o 
   1   4  14       38.48       40.20      6.74 o 
   2   4  14     2707.10     2598.76     33.48 o 
   3   4  14      276.76      285.70     11.96 o 
   4   4  14      589.80      570.86     20.70 o 
   5   4  14       10.45       19.14     10.82 o 
   6   4  14      545.63      572.01     17.27 o 
   7   4  14      260.36      266.30     25.87 o 
  -7   5  14      466.39      500.38     12.21 o 
  -6   5  14       40.63       40.49      6.50 o 
  -5   5  14      612.13      658.07     12.12 o 
  -4   5  14       45.27       38.44      5.40 o 
  -3   5  14      800.09      815.66     11.55 o 
  -2   5  14       12.12       15.53      4.73 o 
  -1   5  14      605.51      618.69     10.01 o 
   0   5  14       57.73       53.84      7.45 o 
   1   5  14      363.20      355.50     12.26 o 
   2   5  14       51.66       59.05      8.63 o 
   3   5  14      312.69      290.68     13.27 o 
   4   5  14       67.17       60.89     10.11 o 
   5   5  14      240.89      266.97     15.15 o 
  -3   6  14        9.69        5.02     17.87 o 
  -2   6  14      378.08      332.70     27.59 o 
  -1   6  14       38.82       39.82     18.50 o 
   0   6  14       42.23       40.45     18.50 o 
   1   6  14        1.55        9.93      8.64 o 
 -11   1  15      117.28      105.92      6.96 o 
 -10   1  15      350.17      354.61      8.91 o 
  -9   1  15     1143.89     1167.35     13.16 o 
  -8   1  15       46.66       58.38      4.74 o 
  -7   1  15      742.11      762.00      8.29 o 
  -6   1  15      578.52      574.85      6.58 o 
  -5   1  15     1239.46     1357.12     11.68 o 
  -4   1  15     3608.53     3574.09     27.47 o 
  -3   1  15     2977.65     3193.89     26.84 o 
  -2   1  15     1088.17      966.13      7.82 o 
  -1   1  15      529.73      743.36     19.10 o 
   0   1  15     2959.49     3005.76     58.36 o 
   1   1  15      110.49      256.78      7.68 o 
   2   1  15     2077.77     1987.63     30.89 o 
   3   1  15       40.18       73.59     22.89 o 
   4   1  15     1147.69     1168.10     17.72 o 
   5   1  15       65.20      126.97      8.26 o 
   6   1  15      740.96      765.75     12.23 o 
   7   1  15        2.00       -0.55      6.08 o 
   8   1  15       80.93       90.69      6.56 o 
   9   1  15       38.86       30.83      8.19 o 
 -11   2  15      346.57      377.83     14.15 o 
 -10   2  15       56.67       37.87      6.76 o 
  -9   2  15      699.72      711.86     10.42 o 
  -8   2  15      328.46      325.49      6.43 o 
  -7   2  15      348.20      363.88      6.24 o 
  -6   2  15       50.21       44.19      3.15 o 
  -5   2  15     2826.12     2885.62     28.99 o 
  -4   2  15      175.78      154.31      4.38 o 
  -3   2  15     1105.96      965.79      7.64 o 
  -2   2  15      568.49      531.17      4.57 o 
  -1   2  15     1259.09     1229.91     16.15 o 
   0   2  15       12.12       17.44      1.99 o 
   1   2  15     3722.51     3634.83     36.65 o 
   2   2  15      336.49      344.63      6.76 o 
   3   2  15     1038.78     1020.98     15.31 o 
   4   2  15       83.67       81.52      4.86 o 
   5   2  15      982.41      989.99     13.34 o 
   6   2  15      195.39      206.67      7.79 o 
   7   2  15      509.28      487.88     13.25 o 
   8   2  15      163.12      139.39     13.34 o 
 -10   3  15      576.92      588.09     17.40 o 
  -9   3  15        9.95        0.96      8.04 o 
  -8   3  15     1059.31     1069.89     21.81 o 
  -7   3  15        4.69       10.96      5.43 o 
  -6   3  15     1081.20     1115.28     14.03 o 
  -5   3  15        4.90       13.63      3.25 o 
  -4   3  15     2872.35     2849.91     26.30 o 
  -3   3  15      568.23      591.51      6.43 o 
  -2   3  15     2807.25     2757.40     22.73 o 
  -1   3  15      981.09      959.73      9.49 o 
   0   3  15     1739.25     1659.15     19.81 o 
   1   3  15     2117.98     2040.84     20.47 o 
   2   3  15     1525.37     1554.35     19.78 o 
   3   3  15     1977.19     1924.54     28.51 o 
   4   3  15      391.83      396.17      8.67 o 
   5   3  15      415.82      403.68     14.19 o 
   6   3  15      600.80      580.64     21.48 o 
   7   3  15      314.82      295.87     15.29 o 
   8   3  15      174.48      184.50     15.21 o 
  -9   4  15      195.59      197.99     11.92 o 
  -8   4  15        0.25        1.51      6.89 o 
  -7   4  15      149.43      145.16      8.48 o 
  -6   4  15       66.99       84.51      6.28 o 
  -5   4  15      305.55      318.10      8.84 o 
  -4   4  15       26.68       25.60      4.46 o 
  -3   4  15     1292.76     1278.66     13.89 o 
  -2   4  15       99.44      110.52      5.27 o 
  -1   4  15     1529.79     1489.19     15.66 o 
   0   4  15      435.84      434.73     10.41 o 
   1   4  15      916.81      871.88     20.85 o 
   2   4  15      520.23      497.00     11.62 o 
   3   4  15      391.31      376.02     12.55 o 
   4   4  15      247.61      227.60     13.01 o 
   5   4  15      296.09      310.81     15.21 o 
   6   4  15        6.87        8.28     10.67 o 
  -7   5  15       47.56       54.82      7.40 o 
  -6   5  15        1.94       -0.64      6.48 o 
  -5   5  15      117.39      132.68      9.67 o 
  -4   5  15       18.44       19.50      5.38 o 
  -3   5  15      131.47      128.76      6.83 o 
  -2   5  15       65.14       61.68      5.55 o 
  -1   5  15        0.69        5.58      4.92 o 
   0   5  15       27.40       28.33      7.45 o 
   1   5  15       48.45       49.14      7.94 o 
   2   5  15        1.49        0.68      8.39 o 
   3   5  15        5.62        4.36      8.96 o 
   4   5  15       91.11       92.64     10.64 o 
   5   5  15       56.58       51.84     10.77 o 
  -3   6  15       65.89       76.20     18.81 o 
  -2   6  15      163.84      185.63     21.01 o 
  -1   6  15       24.20       34.49     18.50 o 
   0   6  15       26.59       17.56     18.81 o 
   1   6  15      182.25      183.75     14.11 o 
 -11   0  16      380.63      338.27     16.78 o 
 -10   0  16      396.43      437.48     13.03 o 
  -9   0  16       22.18       17.55      6.69 o 
  -8   0  16     1840.36     1859.44     26.72 o 
  -7   0  16      122.13      120.49      8.19 o 
  -6   0  16     2364.32     2306.66     30.71 o 
  -5   0  16     1259.43     1292.64     18.63 o 
  -4   0  16     5353.87     5420.04     73.55 o 
  -3   0  16      118.89       72.77      6.27 o 
  -2   0  16     3277.87     3376.53     59.58 o 
  -1   0  16     1936.18     2104.69     38.88 o 
   0   0  16     6060.25     5743.37     99.40 o 
   1   0  16     6760.30     6831.14    117.90 o 
   2   0  16     5787.70     5505.36     95.95 o 
   3   0  16       44.94       48.60      6.90 o 
   4   0  16     3370.39     3370.89     61.77 o 
   5   0  16     1081.26     1053.28     24.77 o 
   6   0  16       25.26       13.48      9.72 o 
   7   0  16     1663.60     1604.08     25.27 o 
   8   0  16      231.02      241.74     11.96 o 
   9   0  16       89.56       89.98     10.52 o 
 -11   1  16      241.80      248.54      9.21 o 
 -10   1  16       35.55       41.19      5.80 o 
  -9   1  16     2183.66     2223.31     20.90 o 
  -8   1  16        1.39        2.56      4.04 o 
  -7   1  16      987.49      981.89     10.60 o 
  -6   1  16      241.35      258.84      5.49 o 
  -5   1  16     1879.48     1837.92     15.12 o 
  -4   1  16      561.29      561.07      6.29 o 
  -3   1  16     8602.62     8914.05     79.49 o 
  -2   1  16     2165.20     2183.94     24.71 o 
  -1   1  16     8236.93     8347.19    103.34 o 
   0   1  16      206.53      210.39     11.29 o 
   1   1  16     2783.98     2713.11     34.70 o 
   2   1  16      876.50      831.15     13.18 o 
   3   1  16      792.54      756.96     12.96 o 
   4   1  16     2223.24     2145.45     32.92 o 
   5   1  16     2913.83     2939.56     39.02 o 
   6   1  16      692.28      716.19     11.82 o 
   7   1  16      191.09      188.14      8.95 o 
   8   1  16       10.01       11.99      6.04 o 
   9   1  16       36.60       41.78      8.43 o 
 -11   2  16        1.20       10.64      9.82 o 
 -10   2  16        1.82       -5.38      6.39 o 
  -9   2  16        6.37        8.85      5.80 o 
  -8   2  16      723.94      708.21      8.62 o 
  -7   2  16     1247.92     1285.03     12.05 o 
  -6   2  16      173.43      176.30      4.89 o 
  -4   2  16      566.35      570.38      7.52 o 
  -3   2  16        4.04        4.91      3.32 o 
  -2   2  16        9.07        8.89      1.95 o 
  -1   2  16       24.60       43.41      2.23 o 
   0   2  16      144.44      134.27      4.00 o 
   1   2  16      371.51      389.91      6.79 o 
   2   2  16      973.80      921.49     12.67 o 
   3   2  16        2.44       11.29      5.64 o 
   4   2  16      179.58      194.61      6.58 o 
   5   2  16        6.19       31.20      4.87 o 
   6   2  16        4.06       16.33      5.27 o 
   7   2  16       61.91       63.04      8.26 o 
   8   2  16      225.13      230.46     24.91 o 
 -10   3  16       18.16       24.77      9.24 o 
  -9   3  16        0.76       -3.73      7.98 o 
  -8   3  16       77.17       72.08      6.53 o 
  -7   3  16       55.40       53.98      7.18 o 
  -6   3  16        7.73       32.35      4.84 o 
  -5   3  16      708.72      707.29     11.34 o 
  -4   3  16       83.91      112.99     14.80 o 
  -3   3  16      478.62      495.39      6.44 o 
  -2   3  16       59.88       73.76      3.79 o 
  -1   3  16      300.74      330.79      5.99 o 
   0   3  16      507.54      519.48      7.02 o 
   1   3  16      157.90      164.71      4.67 o 
   2   3  16        1.83       21.51      5.43 o 
   3   3  16      959.76      971.36     15.48 o 
   4   3  16       84.73      104.74     13.30 o 
   5   3  16       83.48       95.55      9.83 o 
   6   3  16        0.21       11.05     10.03 o 
   7   3  16       67.53       75.00     15.21 o 
  -9   4  16      127.51      126.82     10.22 o 
  -8   4  16      477.46      493.13     11.96 o 
  -7   4  16       52.58       51.39      6.55 o 
  -6   4  16      514.44      523.33     11.10 o 
  -5   4  16       78.37       75.16      5.37 o 
  -4   4  16      620.61      637.43      9.82 o 
  -3   4  16      154.55      143.54      5.81 o 
  -2   4  16      996.98     1033.26     11.95 o 
  -1   4  16      222.33      227.29      6.51 o 
   0   4  16      327.72      314.11      9.79 o 
   1   4  16       95.11      123.15      9.03 o 
   2   4  16      458.05      444.89     11.17 o 
   3   4  16      189.56      181.65     10.10 o 
   4   4  16      163.65      163.45     11.25 o 
   5   4  16       24.09       28.29     11.13 o 
   6   4  16      697.39      671.91     26.97 o 
  -7   5  16      425.96      464.23     12.16 o 
  -6   5  16      190.06      206.13      9.80 o 
  -5   5  16      500.94      522.72     11.45 o 
  -4   5  16       22.27       24.72      6.00 o 
  -3   5  16      818.82      835.54     11.99 o 
  -2   5  16      218.54      217.96      7.68 o 
  -1   5  16      228.90      254.20      7.96 o 
   0   5  16      176.42      178.03     10.40 o 
   1   5  16      776.10      770.76     16.95 o 
   2   5  16      375.90      355.70     13.71 o 
   3   5  16      686.61      697.22     17.95 o 
   4   5  16      252.11      275.13     15.00 o 
  -2   6  16      382.78      402.94     28.53 o 
  -1   6  16       36.34       36.69     19.13 o 
   0   6  16      301.94      305.42     15.05 o 
 -11   1  17       31.38       31.77      6.37 o 
 -10   1  17      474.62      479.55      9.86 o 
  -9   1  17       14.30       21.54      4.81 o 
  -8   1  17     1095.55     1046.14     11.66 o 
  -7   1  17      136.60      166.19      5.86 o 
  -6   1  17     1472.06     1423.26     13.63 o 
  -5   1  17      761.14      817.48      8.15 o 
  -4   1  17      993.86      967.79     10.39 o 
  -3   1  17      456.01      518.99     13.72 o 
  -2   1  17     4565.40     4593.10     50.96 o 
  -1   1  17     1899.78     2095.62     27.38 o 
   0   1  17     1727.81     1655.78     22.50 o 
   1   1  17     1710.08     1769.16     24.05 o 
   2   1  17     1410.25     1421.12     26.81 o 
   3   1  17      742.85      743.55     13.16 o 
   4   1  17     2493.45     2440.04     34.18 o 
   5   1  17      471.98      496.02     12.05 o 
   6   1  17      960.26      925.06     13.75 o 
   7   1  17       28.93       43.27      6.63 o 
   8   1  17      610.41      617.88     11.51 o 
   9   1  17       86.91       95.81      9.09 o 
 -11   2  17       88.63       97.13     10.29 o 
 -10   2  17      167.59      154.39     11.08 o 
  -9   2  17      448.02      470.08     10.40 o 
  -8   2  17      392.45      360.17      7.19 o 
  -7   2  17     1830.02     1835.75     15.82 o 
  -6   2  17      986.74      968.43     11.82 o 
  -5   2  17     2445.40     2406.02     23.71 o 
  -4   2  17      296.01      275.28      5.61 o 
  -3   2  17     3845.77     3840.33     30.78 o 
  -2   2  17     1294.54     1283.65     11.09 o 
  -1   2  17     4752.44     4653.18     39.46 o 
   0   2  17     2196.01     2179.58     19.55 o 
   1   2  17     5122.66     4936.30     85.59 o 
   2   2  17      290.48      299.87      6.99 o 
   3   2  17     4265.79     4162.39     95.95 o 
   4   2  17      848.33      806.26     11.33 o 
   5   2  17     1098.96     1109.93     14.75 o 
   6   2  17      283.01      290.05     11.18 o 
   7   2  17      862.05      904.54     17.82 o 
   8   2  17      145.13      131.22     36.69 o 
 -10   3  17      174.29      168.84     11.75 o 
  -9   3  17        9.68       10.03      8.12 o 
  -8   3  17      519.42      531.11     17.83 o 
  -7   3  17       19.74       28.85      5.25 o 
  -6   3  17      934.72      957.14     12.92 o 
  -5   3  17       48.22       49.43      4.93 o 
  -4   3  17     3355.57     3252.58     30.04 o 
  -3   3  17      768.73      802.84      8.11 o 
  -2   3  17     3451.29     3433.06     25.22 o 
  -1   3  17      157.38      194.85      4.07 o 
   0   3  17     2084.62     2134.51     28.02 o 
   1   3  17       77.44       81.63      4.53 o 
   2   3  17     3860.16     3846.44     69.34 o 
   3   3  17     1874.03     1864.44     47.34 o 
   4   3  17     1113.19     1092.79     18.87 o 
   5   3  17      739.10      693.14     17.74 o 
   6   3  17      151.10      140.71     14.27 o 
   7   3  17      295.74      273.97     34.18 o 
  -9   4  17      192.65      195.19     24.77 o 
  -8   4  17       23.41       33.02      6.95 o 
  -7   4  17       73.57       86.67      7.04 o 
  -6   4  17      156.97      161.33      9.20 o 
  -5   4  17      529.87      537.93      9.54 o 
  -4   4  17        7.84       13.49      4.68 o 
  -3   4  17      142.71      147.64      5.93 o 
  -2   4  17      273.39      270.51      6.78 o 
  -1   4  17      145.42      166.44      6.86 o 
   0   4  17      217.78      209.21      9.03 o 
   1   4  17      424.68      435.82     12.82 o 
   2   4  17        5.11        9.01      6.70 o 
   3   4  17       47.30       50.90      7.66 o 
   4   4  17      751.83      713.31     22.26 o 
   5   4  17      126.20      122.17     11.16 o 
   6   4  17       54.74       50.55     15.21 o 
  -7   5  17       92.91       91.13      8.02 o 
  -6   5  17       96.31      101.27      7.58 o 
  -5   5  17       43.88       49.34      7.37 o 
  -4   5  17       79.98       71.98      6.28 o 
  -3   5  17       95.62      107.29      6.45 o 
  -2   5  17      291.95      289.29      8.84 o 
  -1   5  17       41.52       58.10      6.14 o 
   0   5  17      342.15      336.21     12.22 o 
   1   5  17       34.53       35.29      8.22 o 
   2   5  17       25.34       20.69      8.75 o 
   3   5  17       92.00      102.84     11.60 o 
   4   5  17       31.91       33.07     10.68 o 
 -11   0  18     1614.88     1551.77     30.26 o 
 -10   0  18       13.85        4.33      8.17 o 
  -9   0  18      148.99      139.34     10.29 o 
  -8   0  18     1457.05     1494.07     22.50 o 
  -7   0  18      722.98      704.83     13.63 o 
  -6   0  18     4157.63     4273.76     53.77 o 
  -5   0  18     3486.33     3600.61     76.53 o 
  -4   0  18      647.84      564.51      8.62 o 
  -3   0  18     1332.62     1343.92     18.84 o 
  -2   0  18     4611.46     4381.21     76.82 o 
  -1   0  18       61.20      133.27      8.15 o 
   0   0  18     4140.55     3719.89     66.16 o 
   1   0  18      350.85      301.66     10.97 o 
   2   0  18     1991.01     1866.69     36.37 o 
   3   0  18     1582.59     1622.10     32.92 o 
   4   0  18     1533.54     1492.60     31.36 o 
   5   0  18      190.16      154.90     13.17 o 
   6   0  18      419.27      420.81     17.25 o 
   7   0  18       91.35       73.69     12.54 o 
   8   0  18      399.38      426.72     15.05 o 
 -11   1  18      258.94      265.08      9.38 o 
 -10   1  18       89.76       81.90      6.10 o 
  -9   1  18       69.94       77.43      5.23 o 
  -8   1  18      246.67      253.64      6.56 o 
  -7   1  18     2854.02     2873.05     25.00 o 
  -6   1  18      704.43      736.80      8.67 o 
  -5   1  18     2619.82     2604.80     20.80 o 
  -4   1  18      196.19      205.11      5.48 o 
  -3   1  18     2067.96     1872.95     16.98 o 
  -2   1  18      160.89      204.43      9.69 o 
  -1   1  18      582.01      574.52     11.13 o 
   0   1  18     1070.30     1037.49     15.62 o 
   1   1  18     4006.24     4052.93     50.88 o 
   2   1  18     1393.14     1373.67     19.84 o 
   3   1  18      776.10      775.04     15.68 o 
   4   1  18      561.04      534.07     11.73 o 
   5   1  18      412.82      470.70     12.05 o 
   6   1  18      691.78      655.27     11.70 o 
   7   1  18      461.91      469.17     11.20 o 
   8   1  18      189.91      181.25      9.04 o 
 -11   2  18       10.67        6.30      9.78 o 
 -10   2  18       55.69       49.57      8.35 o 
  -9   2  18      201.41      190.05      8.69 o 
  -8   2  18      244.49      248.36      6.57 o 
  -7   2  18      391.60      398.46      8.22 o 
  -6   2  18      304.75      299.07      6.79 o 
  -5   2  18        0.04       50.88      3.99 o 
  -4   2  18      399.56      424.87     11.27 o 
  -3   2  18     2599.94     2666.44     21.92 o 
  -2   2  18      194.10      159.94      4.55 o 
  -1   2  18       95.97      138.73     11.41 o 
   0   2  18      630.58      629.83      9.55 o 
   1   2  18      175.40      197.53      9.18 o 
   2   2  18       12.89       15.38      4.01 o 
   3   2  18      748.97      736.57     13.08 o 
   4   2  18       67.91       76.13      7.68 o 
   5   2  18       46.46       67.05      5.60 o 
   6   2  18      120.20      127.53      9.50 o 
   7   2  18      273.31      284.29     12.39 o 
   8   2  18        7.07       -4.34     20.07 o 
 -10   3  18       25.60       29.52      9.33 o 
  -9   3  18      295.67      264.92     12.01 o 
  -8   3  18        7.72        9.90      6.12 o 
  -7   3  18       81.11       83.24      5.86 o 
  -6   3  18       61.67       84.12      7.19 o 
  -5   3  18      377.61      370.47      8.52 o 
  -4   3  18       81.01       92.58      7.82 o 
  -3   3  18       32.46       35.00      2.67 o 
  -2   3  18        5.18       35.01      6.11 o 
  -1   3  18      493.61      493.28      7.39 o 
   0   3  18       14.97       18.84      6.08 o 
   1   3  18      688.38      672.87      9.76 o 
   2   3  18       46.32       55.31      4.89 o 
   3   3  18        3.51        4.52      5.20 o 
   4   3  18      389.93      443.06     14.33 o 
   5   3  18       40.74       55.44     15.36 o 
   6   3  18       23.75       28.42     10.40 o 
   7   3  18       52.27       35.90     11.30 o 
  -9   4  18      144.11      148.16     11.42 o 
  -8   4  18      165.39      168.23     10.39 o 
  -7   4  18      549.56      529.82     11.94 o 
  -6   4  18      604.90      643.92     13.74 o 
  -5   4  18      597.40      584.92     11.20 o 
  -4   4  18      429.91      430.02      8.59 o 
  -3   4  18       68.62       74.74      4.87 o 
  -2   4  18      427.12      451.42      7.93 o 
  -1   4  18     1257.21     1253.52     15.30 o 
   0   4  18      234.07      244.27     10.73 o 
   1   4  18      694.36      690.72     15.47 o 
   2   4  18      677.39      692.61     18.42 o 
   3   4  18       10.99       11.75      8.78 o 
   4   4  18      270.18      236.79     13.35 o 
   5   4  18       13.48       12.16     10.59 o 
   6   4  18       11.12        8.95     19.13 o 
  -7   5  18      179.69      166.82     15.36 o 
  -6   5  18       26.93       25.58      7.81 o 
  -5   5  18      499.64      514.38     18.66 o 
  -4   5  18      402.85      413.51     10.43 o 
  -3   5  18     1164.02     1150.26     20.20 o 
  -2   5  18      442.76      443.71     10.19 o 
  -1   5  18     1829.08     1842.12     38.10 o 
   0   5  18      260.03      274.98     11.81 o 
   1   5  18      619.92      632.95     16.05 o 
   2   5  18       68.45       68.24      9.72 o 
   3   5  18      875.49      884.53     20.74 o 
   4   5  18      281.37      279.58     15.85 o 
 -11   1  19        0.71       -6.09      6.41 o 
 -10   1  19       20.73       19.79      5.65 o 
  -9   1  19      124.33      115.12      8.46 o 
  -8   1  19      456.36      424.52      7.52 o 
  -7   1  19       22.84       43.39      4.01 o 
  -6   1  19     1123.32     1135.15     11.47 o 
  -5   1  19      177.59      166.53      4.36 o 
  -4   1  19     1254.84     1173.87     14.06 o 
  -3   1  19      713.78      705.69      7.96 o 
  -2   1  19     2950.19     2822.54     32.72 o 
  -1   1  19     1429.32     1507.92     29.79 o 
   0   1  19     1342.28     1325.75     18.96 o 
   1   1  19      177.47      269.66     17.56 o 
   2   1  19     1086.09     1032.06     16.07 o 
   3   1  19     1063.34     1048.04     18.34 o 
   4   1  19      238.57      241.43      9.41 o 
   5   1  19     1079.22     1096.94     31.98 o 
   6   1  19       57.63       60.94      7.85 o 
   7   1  19      142.23      173.37      9.55 o 
   8   1  19      253.20      254.33     11.03 o 
 -11   2  19      150.26      170.11     15.84 o 
 -10   2  19       77.54       67.30      9.46 o 
  -9   2  19      216.62      227.53      8.71 o 
  -8   2  19       81.64       67.31      4.78 o 
  -7   2  19     1499.04     1469.26     14.43 o 
  -6   2  19      908.50      883.46     11.30 o 
  -5   2  19     2379.72     2375.94     31.48 o 
  -4   2  19     1071.53     1036.44     10.50 o 
  -3   2  19     4051.38     4015.24     34.37 o 
  -2   2  19     1124.65     1088.76     11.06 o 
  -1   2  19     2480.77     2473.97     28.50 o 
   0   2  19     2077.33     2096.25     29.65 o 
   1   2  19     2242.57     2176.81     23.08 o 
   2   2  19      957.81      946.63     16.49 o 
   3   2  19     3338.71     3269.39     73.22 o 
   4   2  19      798.24      784.35     32.30 o 
   5   2  19      661.35      650.98     11.09 o 
   6   2  19      216.68      229.95     11.86 o 
   7   2  19      265.13      296.80     12.74 o 
   8   2  19       86.40       28.85     21.32 o 
 -10   3  19      446.17      461.83     14.91 o 
  -9   3  19       47.66       42.72      8.79 o 
  -8   3  19      603.67      590.68     14.17 o 
  -7   3  19       15.87       29.26      6.31 o 
  -6   3  19     1270.72     1287.78     20.18 o 
  -5   3  19       28.44       31.68      4.99 o 
  -4   3  19     1061.53     1164.42     12.91 o 
  -3   3  19       84.24       76.93      4.24 o 
  -2   3  19     2440.68     2394.80     24.85 o 
  -1   3  19      409.37      388.22      8.01 o 
   0   3  19     2489.76     2377.94     35.26 o 
   1   3  19      361.15      349.49      7.23 o 
   2   3  19      806.55      762.93     18.10 o 
   3   3  19      128.45      133.31      8.77 o 
   4   3  19     1745.39     1728.47     26.09 o 
   5   3  19      407.86      395.71     15.41 o 
   6   3  19      752.90      747.05     41.08 o 
   7   3  19      211.22      181.18     17.40 o 
  -8   4  19       12.59       19.09      8.36 o 
  -7   4  19      148.50      159.77     10.66 o 
  -6   4  19        2.51       18.48      7.14 o 
  -5   4  19      205.84      201.23      9.22 o 
  -4   4  19        3.12       24.72      5.04 o 
  -3   4  19      296.63      301.93      7.71 o 
  -2   4  19        1.46       10.97      4.49 o 
  -1   4  19      319.37      313.89      8.94 o 
   0   4  19      605.93      561.97     14.27 o 
   1   4  19        5.30       41.39      8.02 o 
   2   4  19      120.20      129.76      8.70 o 
   3   4  19        5.28       -8.83      8.83 o 
   4   4  19        5.37       -4.82      9.68 o 
   5   4  19      148.62      148.02     12.23 o 
   6   4  19      332.90      315.45     19.13 o 
  -6   5  19        0.14       -3.79      7.53 o 
  -5   5  19       29.76       33.11      6.55 o 
  -4   5  19       36.38       39.84      6.62 o 
  -3   5  19        6.40       12.43      5.86 o 
  -2   5  19      143.95      134.27      8.14 o 
  -1   5  19       79.33       96.46      8.92 o 
   0   5  19        9.52       21.82      8.19 o 
   1   5  19       43.77       46.08     10.97 o 
   2   5  19       93.94       88.62     10.29 o 
   3   5  19        1.69        9.92     10.29 o 
 -11   0  20       44.62       27.02      9.37 o 
 -10   0  20     1502.56     1460.41     44.21 o 
  -9   0  20      192.47      162.12     10.41 o 
  -8   0  20     1125.69     1100.76     18.51 o 
  -7   0  20      869.75      820.89     12.70 o 
  -6   0  20     2376.62     2322.63     34.07 o 
  -5   0  20      773.38      730.79     10.76 o 
  -4   0  20     5825.26     5863.07     61.83 o 
  -3   0  20     1244.40     1218.22     25.40 o 
  -2   0  20     6165.18     6177.35    107.24 o 
  -1   0  20     1962.22     1900.24     36.37 o 
   0   0  20     3793.34     3876.99     69.30 o 
   1   0  20      525.01      552.51     15.68 o 
   2   0  20     3627.91     3633.97     65.54 o 
   3   0  20     1731.15     1721.82     35.12 o 
   4   0  20     2868.39     2787.33     52.99 o 
   5   0  20       54.20       70.24     10.66 o 
   6   0  20     2489.93     2422.96     48.60 o 
   7   0  20      197.84      190.02     16.93 o 
   8   0  20       87.96       88.83     10.41 o 
 -11   1  20      326.28      336.75      9.76 o 
 -10   1  20      218.78      196.18      8.46 o 
  -9   1  20      546.53      569.43      9.25 o 
  -8   1  20       87.99       89.30      4.90 o 
  -7   1  20     1560.58     1517.81     14.84 o 
  -6   1  20       49.59       82.49      4.08 o 
  -5   1  20     1148.64     1172.47     10.77 o 
  -4   1  20       61.39       73.57      7.39 o 
  -3   1  20     4412.31     4311.31     39.48 o 
  -2   1  20      798.29      756.94     10.76 o 
  -1   1  20     3443.32     3390.71     43.01 o 
   0   1  20      751.95      748.77     12.84 o 
   1   1  20     5123.81     4987.38     62.08 o 
   2   1  20      789.88      830.64     14.29 o 
   3   1  20     1298.13     1278.39     31.98 o 
   4   1  20       15.81       32.60      6.09 o 
   5   1  20      646.46      636.42     14.05 o 
   6   1  20      657.76      669.44     15.52 o 
   7   1  20      797.82      806.86     16.34 o 
   8   1  20      350.99      323.17     14.63 o 
 -10   2  20       36.86       37.53      9.15 o 
  -9   2  20        1.09       14.02      6.05 o 
  -8   2  20       11.36       13.43      4.50 o 
  -7   2  20        2.99       26.34      4.60 o 
  -6   2  20      419.89      390.89      7.43 o 
  -5   2  20      151.44      181.45      5.61 o 
  -4   2  20      105.89      107.56      4.09 o 
  -3   2  20        4.30       19.62      5.11 o 
  -2   2  20      725.00      749.45      8.60 o 
  -1   2  20      166.74      195.35      6.45 o 
   0   2  20      618.09      606.31     10.91 o 
   1   2  20      880.81      880.91     12.42 o 
   2   2  20      164.85      191.13      6.93 o 
   3   2  20     1342.13     1335.85     32.77 o 
   4   2  20       25.69       35.98      5.94 o 
   5   2  20      145.46      150.84     10.53 o 
   6   2  20      162.40      182.07     11.30 o 
   7   2  20       98.44       96.51      9.95 o 
 -10   3  20       63.11       70.79     11.60 o 
  -9   3  20       89.17       91.69      9.33 o 
  -8   3  20      226.81      229.76     11.16 o 
  -7   3  20       19.10       21.59      7.05 o 
  -6   3  20        4.00       28.73      6.61 o 
  -5   3  20      611.84      581.59      9.24 o 
  -4   3  20      158.15      197.31      8.15 o 
  -3   3  20      557.69      510.11      7.74 o 
  -2   3  20      312.92      334.62      7.59 o 
  -1   3  20      623.41      585.90     11.76 o 
   0   3  20       60.99       73.04      7.25 o 
   1   3  20      383.42      369.60      9.80 o 
   2   3  20      346.36      359.72      8.01 o 
   3   3  20      937.07      912.96     16.60 o 
   4   3  20      113.79      131.90     19.56 o 
   5   3  20      559.17      522.04     23.83 o 
   6   3  20        2.68        6.99     14.42 o 
   7   3  20       98.28       93.43     23.05 o 
  -8   4  20       56.08       56.86      8.93 o 
  -7   4  20       40.11       44.37      8.07 o 
  -6   4  20      571.53      600.98     13.95 o 
  -5   4  20      203.55      190.37      8.48 o 
  -4   4  20     1058.85     1073.19     15.36 o 
  -3   4  20      239.31      233.26      7.65 o 
  -2   4  20      666.00      639.39     11.55 o 
  -1   4  20      183.95      183.51     14.74 o 
   0   4  20      732.46      681.46     15.42 o 
   1   4  20      829.90      781.82     17.22 o 
   2   4  20      635.17      635.89     14.04 o 
   3   4  20       83.70       80.86      9.76 o 
   4   4  20      905.92      866.69     20.56 o 
   5   4  20      489.83      451.51     17.25 o 
  -6   5  20        1.85        3.30      7.81 o 
  -5   5  20      532.42      550.16     11.97 o 
  -4   5  20      249.84      233.89      9.79 o 
  -3   5  20       53.96       75.96      6.97 o 
  -2   5  20        3.74        3.49      6.31 o 
  -1   5  20      897.68      904.42     18.96 o 
   0   5  20      297.02      293.90     12.75 o 
   1   5  20      107.40      122.69     18.66 o 
   2   5  20      160.82      166.81     12.24 o 
   3   5  20       98.43       99.01     11.34 o 
 -11   1  21       37.85       33.73      6.62 o 
 -10   1  21      107.70      120.07      6.52 o 
  -9   1  21      385.46      366.21      7.97 o 
  -8   1  21      305.71      320.13      6.98 o 
  -7   1  21      667.30      665.34      8.72 o 
  -6   1  21       73.96       71.45      4.01 o 
  -5   1  21       40.85       50.00      3.39 o 
  -4   1  21      731.51      718.51      8.98 o 
  -3   1  21      729.72      704.34      8.40 o 
  -2   1  21      847.16      831.17     11.60 o 
  -1   1  21     1536.03     1496.67     21.06 o 
   0   1  21     1967.18     1885.17     25.82 o 
   1   1  21     1495.35     1576.73     22.50 o 
   2   1  21      648.33      610.04     11.86 o 
   3   1  21      411.29      413.93     10.86 o 
   4   1  21      356.54      384.12     11.06 o 
   5   1  21      174.03      208.47      9.98 o 
   6   1  21      619.82      637.51     17.87 o 
   7   1  21      286.98      300.48     11.04 o 
   8   1  21        5.14       -3.45      9.98 o 
 -10   2  21        9.08        9.90      9.02 o 
  -9   2  21     1276.31     1288.10     17.60 o 
  -8   2  21      481.64      453.67      8.09 o 
  -7   2  21      580.76      612.01      9.80 o 
  -6   2  21      637.67      595.48      9.01 o 
  -5   2  21     1023.82     1036.33     11.74 o 
  -4   2  21      865.98      819.12     10.08 o 
  -3   2  21     1976.10     1954.75     19.69 o 
  -2   2  21     1029.72      970.30     10.49 o 
  -1   2  21     1079.57     1092.08     27.15 o 
   0   2  21     2509.91     2459.06     25.53 o 
   1   2  21      414.50      416.82      8.30 o 
   2   2  21     3486.40     3373.68     42.12 o 
   3   2  21      230.62      225.93      8.87 o 
   4   2  21      593.28      586.46     20.54 o 
   5   2  21      701.64      665.26     14.84 o 
   6   2  21      830.91      842.89     17.40 o 
   7   2  21       60.99       53.67      9.08 o 
 -10   3  21      395.09      402.12     14.37 o 
  -9   3  21       37.12       42.52      8.88 o 
  -8   3  21      958.71      968.91     18.17 o 
  -7   3  21      292.25      292.72     12.23 o 
  -6   3  21     1129.26     1124.46     18.51 o 
  -5   3  21      478.91      506.68      8.68 o 
  -4   3  21      677.66      687.78      9.30 o 
  -3   3  21      291.60      313.87      7.60 o 
  -2   3  21     1500.88     1576.50     17.89 o 
  -1   3  21      637.02      661.97     12.53 o 
   0   3  21     2517.93     2447.03     49.86 o 
   1   3  21      562.38      556.89     12.86 o 
   2   3  21      295.77      309.85     10.21 o 
   3   3  21       68.64       81.86     13.53 o 
   4   3  21      319.13      304.26     12.17 o 
   5   3  21      356.40      319.17     29.63 o 
   6   3  21      336.83      332.33     60.68 o 
  -8   4  21        1.28        0.32      8.21 o 
  -7   4  21      706.44      667.22     15.13 o 
  -6   4  21      226.61      244.63     10.64 o 
  -5   4  21      484.86      453.14     10.63 o 
  -4   4  21      181.21      211.88      8.45 o 
  -3   4  21      848.55      826.27     12.91 o 
  -2   4  21        8.70       12.19      5.72 o 
  -1   4  21     1877.75     1768.04     28.47 o 
   0   4  21      266.86      284.89     12.01 o 
   1   4  21      670.20      628.01     16.05 o 
   2   4  21      173.11      165.18      9.42 o 
   3   4  21      630.09      635.03     17.33 o 
   4   4  21       14.55       18.90     14.58 o 
   5   4  21      155.87      166.87     14.58 o 
  -6   5  21        0.25       -5.23      8.78 o 
  -5   5  21      157.60      187.03     13.17 o 
  -4   5  21       21.82       16.35      6.65 o 
  -3   5  21      467.61      476.05     11.33 o 
  -2   5  21       22.67       17.67      6.50 o 
  -1   5  21       44.43       48.85      8.67 o 
   0   5  21       89.58       83.24     11.29 o 
   1   5  21        3.72        4.66      8.99 o 
   2   5  21        1.04       -8.53      9.59 o 
   3   5  21       39.93       30.88     11.76 o 
 -11   0  22      248.55      220.82     15.36 o 
 -10   0  22     1377.87     1399.15     39.82 o 
  -9   0  22      117.77       94.24      8.39 o 
  -8   0  22     1419.09     1427.16     19.29 o 
  -7   0  22      609.12      559.58     10.33 o 
  -6   0  22     3945.09     3803.68     42.79 o 
  -5   0  22      606.64      549.41     11.53 o 
  -4   0  22     7059.79     6881.62     84.59 o 
  -3   0  22      772.10      779.85     19.13 o 
  -2   0  22     1939.51     1962.01     37.63 o 
  -1   0  22     2728.04     2848.48     52.68 o 
   0   0  22     2764.60     2689.81     49.86 o 
   1   0  22     2194.60     2254.57     42.96 o 
   2   0  22     3462.00     3316.33     61.15 o 
   3   0  22     2739.29     2561.87     49.23 o 
   4   0  22      213.88      260.58     14.74 o 
   5   0  22     1082.91     1038.23     26.34 o 
   6   0  22      730.56      760.72     23.20 o 
   7   0  22      758.67      778.91     25.09 o 
   8   0  22      101.07       99.57     11.28 o 
 -11   1  22      123.64      131.63      7.47 o 
 -10   1  22       26.07       25.18      6.05 o 
  -9   1  22      755.58      759.74     11.16 o 
  -8   1  22      250.88      248.07      6.62 o 
  -7   1  22      606.22      607.82     10.09 o 
  -6   1  22      101.99      106.66      4.72 o 
  -5   1  22      776.00      756.65     11.28 o 
  -4   1  22     1225.73     1219.91     13.24 o 
  -3   1  22     3426.88     3329.26     28.96 o 
  -2   1  22     1576.07     1568.57     19.22 o 
  -1   1  22     2320.36     2355.77     31.26 o 
   0   1  22       24.20       53.23      5.40 o 
   1   1  22     1653.02     1580.69     22.72 o 
   2   1  22     1186.38     1133.65     18.06 o 
   3   1  22     1657.39     1673.96     24.60 o 
   4   1  22     1018.89      953.29     18.19 o 
   5   1  22      564.69      590.75     14.05 o 
   6   1  22      154.33      184.20     11.86 o 
   7   1  22      152.92      161.92      9.63 o 
 -10   2  22       56.64       45.77      9.55 o 
  -9   2  22       28.60       40.08      6.43 o 
  -8   2  22        5.77        7.52      5.18 o 
  -7   2  22       16.49       48.42      5.16 o 
  -6   2  22      306.13      344.22      8.17 o 
  -5   2  22        4.61       73.06      8.69 o 
  -4   2  22      256.95      245.99      6.28 o 
  -3   2  22       46.95       61.72      5.85 o 
  -2   2  22       79.14       78.89      4.17 o 
  -1   2  22     1497.63     1518.64     18.92 o 
   0   2  22       33.17       37.67      4.36 o 
   1   2  22       87.06       94.33      5.16 o 
   2   2  22     2337.55     2305.59     27.56 o 
   3   2  22       23.70       36.97      6.29 o 
   4   2  22       75.15       82.72      7.08 o 
   5   2  22      321.60      313.61     11.86 o 
   6   2  22       44.93       50.80      8.98 o 
   7   2  22       39.83       38.26     14.11 o 
  -9   3  22        7.13        0.88      8.51 o 
  -8   3  22      387.15      370.46     14.58 o 
  -7   3  22       57.97       73.98      7.95 o 
  -6   3  22      189.18      196.60      9.82 o 
  -5   3  22      596.44      574.95     10.83 o 
  -4   3  22       79.95       87.10      6.06 o 
  -3   3  22        1.88       16.93      4.67 o 
  -2   3  22        7.92       14.72      4.78 o 
  -1   3  22      577.66      558.23     11.70 o 
   0   3  22      592.79      605.65     14.44 o 
   1   3  22     2070.35     1990.83     26.94 o 
   2   3  22      159.30      172.46      8.95 o 
   3   3  22        3.28        0.84      7.23 o 
   4   3  22      426.19      399.34     28.85 o 
   5   3  22      225.78      209.91     21.48 o 
   6   3  22        0.77       -0.89     15.21 o 
  -8   4  22      204.08      221.82     12.35 o 
  -7   4  22       49.45       55.06      8.12 o 
  -6   4  22       44.50       51.49      7.85 o 
  -5   4  22      190.87      190.11      8.77 o 
  -4   4  22      438.62      468.55     10.82 o 
  -3   4  22      473.86      449.34     10.48 o 
  -2   4  22      876.54      882.84     14.07 o 
  -1   4  22       37.79       60.37      8.17 o 
   0   4  22     1178.59     1141.34     21.63 o 
   1   4  22      445.72      439.38     13.88 o 
   2   4  22      148.31      143.28     11.06 o 
   3   4  22      377.80      369.23     15.00 o 
   4   4  22      526.58      542.02     24.30 o 
   5   4  22       27.17       33.17     11.38 o 
  -6   5  22       10.15        2.06      8.21 o 
  -5   5  22      251.02      251.56     11.28 o 
  -4   5  22        9.58        7.11      6.74 o 
  -3   5  22       46.17       66.93      7.29 o 
  -2   5  22      122.48      128.86      8.35 o 
  -1   5  22       54.77       64.02      9.11 o 
   0   5  22      268.14      278.50     13.14 o 
   1   5  22      369.51      378.07     14.76 o 
   2   5  22       89.67       79.78     11.92 o 
 -11   1  23       41.17       31.57      6.75 o 
 -10   1  23      112.62      113.57      6.64 o 
  -9   1  23      118.80      107.29      6.06 o 
  -8   1  23       96.98      113.28      5.48 o 
  -7   1  23       37.03       79.96      5.64 o 
  -6   1  23      630.07      649.57      8.55 o 
  -5   1  23      229.10      262.96     10.32 o 
  -4   1  23      595.89      607.31      8.54 o 
  -3   1  23      164.00      158.89     12.13 o 
  -2   1  23       66.61       95.85      9.93 o 
  -1   1  23      119.34      185.09     12.07 o 
   0   1  23     1528.70     1510.50     23.05 o 
   1   1  23       10.58       45.19      5.43 o 
   2   1  23     1338.06     1307.91     20.06 o 
   3   1  23       20.91       53.66      8.00 o 
   4   1  23      250.12      242.09     12.70 o 
   5   1  23       34.57       46.26      7.95 o 
   6   1  23      154.74      167.41     11.52 o 
   7   1  23      164.08      170.38     12.96 o 
 -10   2  23       83.54       77.00     12.86 o 
  -9   2  23      456.73      453.45     10.79 o 
  -8   2  23       50.28       51.88      5.60 o 
  -7   2  23     1156.19     1155.22     14.13 o 
  -6   2  23       97.02      102.61      6.13 o 
  -5   2  23     2623.66     2541.64     27.82 o 
  -4   2  23     1281.79     1244.10     13.82 o 
  -3   2  23     2268.31     2134.80     19.73 o 
  -2   2  23      669.70      638.06      9.46 o 
  -1   2  23     2357.86     2303.31     26.83 o 
   0   2  23       18.14       17.12      3.91 o 
   1   2  23     2845.59     2845.65     42.42 o 
   2   2  23      906.33      954.22     14.50 o 
   3   2  23     1221.53     1244.54     23.07 o 
   4   2  23      837.58      800.23     21.95 o 
   5   2  23      843.62      842.68     25.09 o 
   6   2  23      155.42      152.02     10.98 o 
   7   2  23      465.25      457.81     22.26 o 
  -9   3  23       18.54        7.07      8.74 o 
  -8   3  23      476.50      468.16     13.60 o 
  -7   3  23      122.68      119.22      9.18 o 
  -6   3  23      952.92      948.46     16.95 o 
  -5   3  23      289.63      306.43      9.12 o 
  -4   3  23     2005.87     1907.13     21.22 o 
  -3   3  23      950.62      865.76     12.00 o 
  -2   3  23      561.15      541.80      9.64 o 
  -1   3  23     1430.61     1349.39     19.86 o 
   0   3  23      493.88      492.13     13.75 o 
   1   3  23      927.04      910.73     15.62 o 
   2   3  23     1715.51     1697.51     24.69 o 
   3   3  23     1000.05      941.59     17.58 o 
   4   3  23      286.03      251.07     21.79 o 
   5   3  23      328.42      271.74     38.73 o 
   6   3  23      176.04      169.25     36.53 o 
  -8   4  23        0.08       19.15      8.93 o 
  -7   4  23      415.64      438.07     13.41 o 
  -6   4  23        0.34        9.94      7.53 o 
  -5   4  23      344.22      361.71     11.53 o 
  -4   4  23       72.15       82.90      6.65 o 
  -3   4  23      567.11      556.58     11.60 o 
  -2   4  23     1054.93      999.86     15.21 o 
  -1   4  23      138.29      147.35     10.17 o 
   0   4  23      199.00      204.55     11.82 o 
   1   4  23      113.96      110.77      9.52 o 
   2   4  23      342.57      340.52     17.87 o 
   3   4  23      159.74      150.57     12.63 o 
   4   4  23      613.96      581.51     28.85 o 
  -5   5  23       34.07       51.89      8.61 o 
  -4   5  23       64.38       61.77      7.55 o 
  -3   5  23        9.98       20.56      7.05 o 
  -2   5  23       14.39       20.03      9.02 o 
  -1   5  23        3.69        1.47     12.07 o 
   0   5  23       43.78       43.79      9.07 o 
   1   5  23        2.85        5.99     12.86 o 
   2   5  23        0.74        7.84     10.97 o 
 -11   0  24      361.59      324.37     14.05 o 
 -10   0  24      546.72      575.15     14.78 o 
  -9   0  24      397.26      365.33     12.39 o 
  -8   0  24      591.71      574.01     13.22 o 
  -7   0  24       27.71       23.50      5.13 o 
  -6   0  24     1798.94     1761.17     21.95 o 
  -5   0  24     3728.03     3729.29     48.00 o 
  -4   0  24     4195.18     4170.18     74.63 o 
  -3   0  24     5119.93     5024.35     89.05 o 
  -2   0  24     9046.67     8683.09    150.20 o 
  -1   0  24     6708.83     6554.89    114.45 o 
   0   0  24     2567.05     2485.99     47.35 o 
   1   0  24     1984.86     1847.87     37.00 o 
   2   0  24     3692.01     3578.47     65.85 o 
   3   0  24     2113.47     2044.17     41.08 o 
   4   0  24     1964.82     1839.41     38.57 o 
   5   0  24     2146.71     2016.57     42.33 o 
   6   0  24      322.74      370.01     18.81 o 
   7   0  24      189.11      207.27     18.81 o 
 -11   1  24      274.54      284.04     11.09 o 
 -10   1  24       81.48       77.46      6.54 o 
  -9   1  24      103.16      108.14      6.19 o 
  -8   1  24      473.11      456.65      8.71 o 
  -7   1  24     1074.96     1095.36     14.64 o 
  -6   1  24      442.55      436.63      7.98 o 
  -5   1  24     2169.93     2243.55     25.16 o 
  -4   1  24      422.91      442.84      7.44 o 
  -3   1  24      765.04      742.83     14.63 o 
  -2   1  24     2563.20     2547.63     29.59 o 
  -1   1  24      763.85      699.36     13.06 o 
   0   1  24     2870.10     2869.94     37.80 o 
   1   1  24      320.99      355.91      9.97 o 
   2   1  24      619.89      624.01     12.64 o 
   3   1  24     1378.57     1316.48     20.84 o 
   4   1  24     1470.62     1399.91     22.28 o 
   5   1  24      106.69      114.42      8.84 o 
   6   1  24      304.97      296.18     12.08 o 
   7   1  24       38.27       52.97      9.73 o 
 -10   2  24      224.79      212.71     12.28 o 
  -9   2  24       18.24        5.76      8.43 o 
  -8   2  24      246.21      245.32      9.01 o 
  -7   2  24      115.88      121.54      7.21 o 
  -6   2  24       24.68       36.82      5.38 o 
  -5   2  24        1.84       28.96      6.48 o 
  -4   2  24      199.38      244.85      9.04 o 
  -3   2  24      140.04      163.39     11.41 o 
  -2   2  24      523.89      529.64      8.79 o 
  -1   2  24        6.41       17.56      8.15 o 
   0   2  24      117.87      111.68      6.67 o 
   1   2  24       66.25       74.96     10.57 o 
   2   2  24       38.93       48.85      5.59 o 
   3   2  24       34.18       49.55      6.02 o 
   4   2  24        9.93       26.03     10.97 o 
   5   2  24       73.00       78.42      8.98 o 
   6   2  24       78.38      107.12      9.64 o 
  -9   3  24       41.10       33.77      9.19 o 
  -8   3  24       13.72       14.25      8.21 o 
  -7   3  24       11.54       14.76      7.95 o 
  -6   3  24      156.93      146.51      9.69 o 
  -5   3  24        4.65       13.77      5.70 o 
  -4   3  24      605.95      542.70     13.83 o 
  -3   3  24       25.29       39.65      5.13 o 
  -2   3  24      374.76      344.57     10.07 o 
  -1   3  24       29.69       74.50     11.78 o 
   0   3  24      355.70      354.41     12.73 o 
   1   3  24       41.25       50.17      8.43 o 
   2   3  24      401.70      450.91     12.02 o 
   3   3  24       28.89       26.55     12.39 o 
   4   3  24      159.92      175.63     28.38 o 
   5   3  24        3.85       -0.26     18.50 o 
  -8   4  24      403.32      431.36     14.02 o 
  -7   4  24      733.09      728.22     16.05 o 
  -6   4  24      270.14      291.57     11.65 o 
  -5   4  24      173.57      189.84     10.04 o 
  -4   4  24      566.84      606.68     12.09 o 
  -3   4  24      537.75      528.13     11.57 o 
  -2   4  24      323.03      345.14     13.17 o 
  -1   4  24      319.73      304.02     12.68 o 
   0   4  24      339.13      351.84     13.15 o 
   1   4  24       72.78       94.18     12.39 o 
   2   4  24      245.74      250.32     13.53 o 
   3   4  24      309.35      329.89     15.73 o 
   4   4  24      226.91      230.63     30.57 o 
  -5   5  24       71.90       51.40      8.84 o 
  -4   5  24       37.03       43.51      7.52 o 
  -3   5  24      841.09      821.95     14.78 o 
  -2   5  24      243.65      268.34     13.77 o 
  -1   5  24      187.68      190.94     11.83 o 
   0   5  24       31.88       38.43     10.82 o 
   1   5  24      419.54      416.89     15.85 o 
 -10   1  25      218.38      220.96      8.83 o 
  -9   1  25       78.72       73.08      6.06 o 
  -8   1  25      401.69      391.21      8.25 o 
  -7   1  25      110.02      110.55      5.17 o 
  -6   1  25      763.83      801.93     12.47 o 
  -5   1  25      223.47      287.42      7.98 o 
  -4   1  25      371.24      382.03      7.29 o 
  -3   1  25       10.04       18.87      5.97 o 
  -2   1  25      633.55      660.27     10.66 o 
  -1   1  25     1126.67     1124.36     22.73 o 
   0   1  25       11.87       61.15      8.78 o 
   1   1  25      588.79      615.98     12.74 o 
   2   1  25      130.58      154.60      8.53 o 
   3   1  25       82.48      106.42      7.72 o 
   4   1  25      508.24      529.14     13.28 o 
   5   1  25      224.27      227.46     11.50 o 
   6   1  25       31.63       37.92      8.84 o 
   7   1  25       30.11       39.92     10.41 o 
 -10   2  25      249.28      212.03     13.22 o 
  -9   2  25      218.42      219.23     12.14 o 
  -8   2  25       82.23       80.81      6.40 o 
  -7   2  25      945.94      924.93     13.61 o 
  -6   2  25      439.02      417.04      9.06 o 
  -5   2  25      967.58      991.04     14.45 o 
  -4   2  25      352.46      378.70      7.60 o 
  -3   2  25     2565.64     2508.50     22.90 o 
  -2   2  25     1110.85     1152.16     14.13 o 
  -1   2  25     3843.00     3784.49     43.02 o 
   0   2  25     1154.33     1102.81     13.91 o 
   1   2  25     1123.53     1089.13     15.26 o 
   2   2  25      176.25      181.55      8.33 o 
   3   2  25     1219.79     1232.13     38.41 o 
   4   2  25      644.09      629.65     21.32 o 
   5   2  25      679.84      646.51     15.74 o 
   6   2  25      162.10      152.71     14.74 o 
  -9   3  25      129.26      128.23     10.31 o 
  -8   3  25      270.43      285.72     12.36 o 
  -7   3  25      245.09      230.89     15.68 o 
  -6   3  25      541.25      534.76     13.28 o 
  -5   3  25      485.04      474.59     12.29 o 
  -4   3  25     1150.06     1114.26     14.67 o 
  -3   3  25      451.95      460.46      9.29 o 
  -2   3  25     1476.70     1379.78     20.24 o 
  -1   3  25      699.01      662.52     13.36 o 
   0   3  25     1013.79      959.85     19.43 o 
   1   3  25     1077.00     1023.60     21.00 o 
   2   3  25      899.64      859.17     19.61 o 
   3   3  25      692.46      652.71     49.23 o 
   4   3  25      120.24      121.81     29.63 o 
   5   3  25      261.52      228.79     46.09 o 
  -7   4  25      101.42      115.36      9.37 o 
  -6   4  25        1.30       12.83      7.81 o 
  -5   4  25      221.72      251.61     11.60 o 
  -4   4  25       24.68       33.26      6.84 o 
  -3   4  25       52.98       53.75      6.89 o 
  -2   4  25      133.41      126.42     10.32 o 
  -1   4  25       97.82      106.37      9.31 o 
   0   4  25       79.96       76.45      9.16 o 
   1   4  25      306.94      302.55     13.49 o 
   2   4  25      669.09      651.15     17.99 o 
   3   4  25       12.88       13.76     10.44 o 
   4   4  25      341.82      333.64     18.81 o 
  -4   5  25        1.29        2.43      8.39 o 
  -3   5  25       96.73      125.39     10.28 o 
  -2   5  25       21.54       23.28      9.31 o 
  -1   5  25        6.00        7.84     11.13 o 
   0   5  25        0.16       -4.70      9.56 o 
 -10   0  26       84.53       94.87      9.69 o 
  -9   0  26       23.45       22.16      7.84 o 
  -8   0  26     1119.43     1150.38     19.94 o 
  -7   0  26      183.41      167.25      9.34 o 
  -6   0  26      648.54      624.40     13.35 o 
  -5   0  26     1278.91     1197.12     19.39 o 
  -4   0  26       34.35       35.43      8.78 o 
  -3   0  26      128.58      123.55     11.92 o 
  -2   0  26     5712.51     5304.37     94.07 o 
  -1   0  26      188.24      217.62     12.54 o 
   0   0  26     2296.00     2340.18     45.15 o 
   1   0  26     2160.06     2154.23     42.02 o 
   2   0  26      151.80      212.60     14.11 o 
   3   0  26      728.47      791.45     22.26 o 
   4   0  26     1203.86     1110.98     27.91 o 
   5   0  26      764.36      771.38     23.83 o 
   6   0  26      755.44      734.07     24.46 o 
 -10   1  26        4.62       -2.32      6.13 o 
  -9   1  26      441.51      448.72      9.49 o 
  -8   1  26      164.56      171.29      7.31 o 
  -7   1  26     1256.31     1241.63     14.53 o 
  -6   1  26     1433.42     1438.30     18.09 o 
  -5   1  26     1022.82      988.47     13.82 o 
  -4   1  26      368.78      370.31      7.27 o 
  -3   1  26      154.06      160.43      7.36 o 
  -2   1  26       48.74       70.57      5.62 o 
  -1   1  26     3636.26     3577.93     46.23 o 
   0   1  26     3865.26     3764.18     48.44 o 
   1   1  26      824.86      850.89     32.92 o 
   2   1  26      548.02      587.56     13.95 o 
   3   1  26      250.89      278.38     10.42 o 
   4   1  26      287.21      334.49     11.42 o 
   5   1  26      216.89      217.78     12.08 o 
   6   1  26      245.69      225.65     13.08 o 
 -10   2  26      101.56       91.47     10.36 o 
  -9   2  26        0.10       -3.22      8.29 o 
  -8   2  26      292.02      271.34      9.07 o 
  -7   2  26        0.15       34.09      6.02 o 
  -6   2  26      386.46      383.67      9.45 o 
  -5   2  26      545.60      533.16     10.07 o 
  -4   2  26       91.03      101.79      5.51 o 
  -3   2  26      267.26      278.27      7.23 o 
  -2   2  26      562.87      597.13      9.71 o 
  -1   2  26        5.66        7.57      6.69 o 
   0   2  26      424.83      466.44     13.80 o 
   1   2  26     1077.85     1024.18     16.91 o 
   2   2  26        1.08       13.70      5.56 o 
   3   2  26      156.32      173.87     28.06 o 
   4   2  26      103.99       91.88     11.92 o 
   5   2  26        4.48       31.67     12.86 o 
   6   2  26       10.25       26.65     12.86 o 
  -9   3  26       46.84       56.29      9.64 o 
  -8   3  26       37.09       40.17      9.09 o 
  -7   3  26        2.69        9.72      7.90 o 
  -6   3  26      166.22      179.97     10.49 o 
  -5   3  26       34.89       45.71      7.50 o 
  -4   3  26        3.15       22.37      5.45 o 
  -3   3  26      414.47      381.37      8.92 o 
  -2   3  26       48.83       56.00      6.80 o 
  -1   3  26        3.17        1.75      6.45 o 
   0   3  26       11.03        9.59      9.25 o 
   1   3  26        8.57        8.81      8.50 o 
   2   3  26       27.75       26.97     15.99 o 
   3   3  26      350.51      343.20     28.22 o 
   4   3  26        1.58        1.37     18.03 o 
   5   3  26      214.28      231.42     17.87 o 
  -7   4  26       56.63       38.48      9.15 o 
  -6   4  26      204.15      200.74     12.01 o 
  -5   4  26      142.09      148.18     10.04 o 
  -4   4  26      202.80      193.59      9.63 o 
  -3   4  26      423.70      416.82     11.09 o 
  -2   4  26      184.63      189.73     11.00 o 
  -1   4  26      744.48      702.27     17.05 o 
   0   4  26      490.39      469.55     15.00 o 
   1   4  26       98.42      108.22     10.36 o 
   2   4  26      370.53      352.96     15.99 o 
   3   4  26       11.35        3.52     18.34 o 
  -4   5  26      366.12      335.21     17.25 o 
  -3   5  26      434.25      450.41     14.14 o 
  -2   5  26      280.19      271.41     14.19 o 
  -1   5  26      178.32      192.96     15.84 o 
 -10   1  27       98.95       98.62      6.92 o 
  -9   1  27      141.49      138.74      7.13 o 
  -8   1  27      742.37      713.69     13.76 o 
  -7   1  27     1079.54     1041.07     16.04 o 
  -6   1  27     1314.25     1305.50     17.13 o 
  -5   1  27     2262.60     2164.45     24.74 o 
  -4   1  27     1841.72     1820.51     19.10 o 
  -3   1  27     1948.80     1875.06     23.07 o 
  -2   1  27     2800.43     2669.66     31.17 o 
  -1   1  27     1373.65     1343.41     20.61 o 
   0   1  27     1826.60     1861.14     23.07 o 
   1   1  27     1228.67     1191.48     26.03 o 
   2   1  27     1070.91     1020.80     17.63 o 
   3   1  27      884.43      896.39     35.75 o 
   4   1  27      240.84      260.97     11.50 o 
   5   1  27       92.08      107.05      9.37 o 
   6   1  27       37.30       53.31     14.11 o 
 -10   2  27       59.34       47.21     10.08 o 
  -9   2  27      646.96      694.91     16.71 o 
  -8   2  27      162.45      137.34     10.31 o 
  -7   2  27     1148.59     1163.77     16.34 o 
  -6   2  27      770.63      686.15     11.77 o 
  -5   2  27     1094.58     1164.47     15.73 o 
  -4   2  27      983.01      939.96     12.02 o 
  -3   2  27      788.63      745.66     10.65 o 
  -2   2  27     1146.00     1140.98     16.22 o 
  -1   2  27     1533.94     1460.88     36.50 o 
   0   2  27     1598.05     1645.54     36.94 o 
   1   2  27     1464.51     1363.06     21.15 o 
   2   2  27     1143.20     1096.57     18.28 o 
   3   2  27      370.09      365.31     17.56 o 
   4   2  27      951.07      954.51     26.65 o 
   5   2  27      149.32      165.57     17.25 o 
  -9   3  27      200.37      220.45     12.99 o 
  -8   3  27      424.35      435.68     14.05 o 
  -7   3  27      114.50      135.78     10.20 o 
  -6   3  27      696.66      720.75     15.50 o 
  -5   3  27      369.33      371.12     12.05 o 
  -4   3  27      381.85      418.27      9.66 o 
  -3   3  27      496.65      534.11     13.13 o 
  -2   3  27      585.00      596.62     12.87 o 
  -1   3  27      338.41      348.80     10.83 o 
   0   3  27      468.73      436.49     18.19 o 
   1   3  27      992.32      993.84     21.16 o 
   2   3  27      206.93      196.47     11.70 o 
   3   3  27      717.74      673.13     84.51 o 
   4   3  27      625.77      596.47     86.23 o 
  -7   4  27        5.70       13.49      9.06 o 
  -6   4  27       16.92       35.72      8.57 o 
  -5   4  27      173.04      161.95     11.30 o 
  -4   4  27        5.22       19.52      8.17 o 
  -3   4  27       95.87      111.93      7.94 o 
  -2   4  27        2.75        6.33      8.40 o 
  -1   4  27       84.26       79.92     10.97 o 
   0   4  27      125.39      119.60     11.19 o 
   1   4  27      104.67       97.23     11.13 o 
   2   4  27        4.49        4.37     23.36 o 
   3   4  27      148.13      152.15     23.20 o 
 -10   0  28      148.34      166.69     11.52 o 
  -9   0  28      368.22      338.90     14.58 o 
  -8   0  28      382.81      390.43     11.95 o 
  -7   0  28      186.36      170.58      9.94 o 
  -6   0  28     1161.10     1167.24     19.39 o 
  -5   0  28       37.96       35.43      9.41 o 
  -4   0  28      575.63      600.17     17.87 o 
  -3   0  28     3034.21     2975.79     56.13 o 
  -2   0  28      165.67      229.85     13.48 o 
  -1   0  28      908.51      910.61     22.58 o 
   0   0  28     1312.03     1251.46     28.22 o 
   1   0  28      464.29      523.35     17.25 o 
   2   0  28     1208.62     1229.20     28.85 o 
   3   0  28      552.52      555.02     19.44 o 
   4   0  28      236.26      238.94     16.62 o 
   5   0  28      668.88      706.79     23.52 o 
   6   0  28       34.26       39.20     13.48 o 
 -10   1  28       44.52       38.69      6.60 o 
  -9   1  28      592.30      592.78     10.78 o 
  -8   1  28       49.40       49.91      9.11 o 
  -7   1  28       58.20       70.22      6.25 o 
  -6   1  28      177.12      218.55      8.53 o 
  -5   1  28     2263.94     2291.29     26.19 o 
  -4   1  28     2689.35     2698.31     31.13 o 
  -3   1  28     1912.26     1899.19     58.01 o 
  -2   1  28      506.24      527.75      9.76 o 
  -1   1  28      588.06      606.88     24.93 o 
   0   1  28      432.80      470.81     13.41 o 
   1   1  28      685.61      675.91     14.07 o 
   2   1  28     1203.71     1169.76     19.40 o 
   3   1  28      680.28      668.59     46.72 o 
   4   1  28      925.37      978.15     18.29 o 
   5   1  28      384.43      412.82     13.82 o 
   6   1  28      306.00      313.57     18.19 o 
  -9   2  28      128.15      119.67     10.36 o 
  -8   2  28       36.74       32.14      8.66 o 
  -7   2  28       50.66       63.97      6.64 o 
  -6   2  28      863.54      855.14     14.49 o 
  -5   2  28        0.55       21.45      6.09 o 
  -4   2  28      388.16      351.80      7.83 o 
  -3   2  28      257.89      272.78      7.60 o 
  -2   2  28      185.53      204.10     10.55 o 
  -1   2  28      264.83      291.42     12.40 o 
   0   2  28      670.80      617.98     17.35 o 
   1   2  28      334.21      337.05     10.74 o 
   2   2  28       11.31       21.32     10.03 o 
   3   2  28        8.03       10.97     11.29 o 
   4   2  28      129.92      153.02     15.99 o 
   5   2  28      259.78      285.98     18.81 o 
  -8   3  28      168.81      151.14     11.31 o 
  -7   3  28       34.65       36.37      8.66 o 
  -6   3  28      117.24      112.64      9.02 o 
  -5   3  28       10.67       21.33      7.68 o 
  -4   3  28        2.86       11.78      5.66 o 
  -3   3  28       23.18       27.25      6.87 o 
  -2   3  28      284.74      276.54     10.31 o 
  -1   3  28        9.31       12.85      7.32 o 
   0   3  28        9.98        7.52      8.43 o 
   1   3  28      452.72      452.89     15.17 o 
   2   3  28       65.97       70.08     20.85 o 
   3   3  28       73.53       68.02     36.53 o 
   4   3  28        1.28        2.61     22.26 o 
  -6   4  28      120.98      122.53      9.86 o 
  -5   4  28      199.70      192.53     14.11 o 
  -4   4  28      357.46      348.27     12.39 o 
  -3   4  28      154.87      152.21     10.98 o 
  -2   4  28      411.93      397.32     14.32 o 
  -1   4  28       81.81       77.19     17.25 o 
   0   4  28      234.46      232.07     13.49 o 
   1   4  28      177.88      185.81     12.86 o 
   2   4  28      146.82      133.47     12.82 o 
 -10   1  29      117.35      125.44      7.97 o 
  -9   1  29      128.79      119.06      6.83 o 
  -8   1  29       21.64       31.37      6.47 o 
  -7   1  29      134.91      141.98      7.77 o 
  -6   1  29       38.22       39.09      6.02 o 
  -5   1  29        6.78       24.84      5.76 o 
  -4   1  29     1057.11     1036.65     14.92 o 
  -3   1  29      811.26      851.73     21.79 o 
  -2   1  29      255.66      264.17      7.53 o 
  -1   1  29      442.66      445.58     15.21 o 
   0   1  29      159.53      190.02     10.19 o 
   1   1  29      408.07      451.09     12.19 o 
   2   1  29      409.91      441.47     12.29 o 
   3   1  29      707.58      687.68     40.29 o 
   4   1  29      440.16      482.63     13.85 o 
   5   1  29      205.24      230.86     12.49 o 
  -9   2  29      319.51      336.78     18.03 o 
  -8   2  29      882.48      830.37     17.82 o 
  -7   2  29       79.09       95.64      9.02 o 
  -6   2  29      190.17      199.77     10.94 o 
  -5   2  29      689.96      647.28     11.52 o 
  -4   2  29      677.68      641.28     10.12 o 
  -3   2  29     1011.60      995.05     16.38 o 
  -2   2  29     1978.82     1906.89     25.18 o 
  -1   2  29      186.89      214.79      7.92 o 
   0   2  29      720.79      728.38     36.45 o 
   1   2  29      764.71      782.99     22.58 o 
   2   2  29      335.17      351.20     16.62 o 
   3   2  29      474.76      479.45     19.75 o 
   4   2  29      169.54      171.21     16.62 o 
   5   2  29      294.40      370.33     20.70 o 
  -8   3  29      277.45      276.58     13.22 o 
  -7   3  29      345.68      358.43     13.30 o 
  -6   3  29      524.00      551.06     14.59 o 
  -5   3  29      357.15      361.01     12.49 o 
  -4   3  29     1067.32     1065.84     19.17 o 
  -3   3  29      921.04      883.63     15.78 o 
  -2   3  29      931.90      922.46     16.38 o 
  -1   3  29     1021.69      989.46     17.38 o 
   0   3  29      323.57      319.00     13.80 o 
   1   3  29      314.97      317.17     22.11 o 
   2   3  29      264.32      250.40     24.30 o 
   3   3  29      307.24      288.07     32.92 o 
   4   3  29      290.91      288.50     43.43 o 
  -6   4  29       16.67       19.08      9.19 o 
  -5   4  29      115.28      121.00     10.04 o 
  -4   4  29       48.53       71.45      8.93 o 
  -3   4  29      343.94      353.67     14.66 o 
  -2   4  29       76.52       70.44      9.68 o 
  -1   4  29      126.37      127.68     10.96 o 
   0   4  29      222.48      217.52     12.99 o 
   1   4  29        2.03        2.19     24.46 o 
   2   4  29       47.29       52.05     12.23 o 
 -10   0  30     1036.25     1026.38     20.61 o 
  -9   0  30      701.76      679.37     16.49 o 
  -8   0  30      930.70      956.89     18.40 o 
  -7   0  30     1976.77     1833.03     27.93 o 
  -6   0  30     1557.60     1577.58     34.49 o 
  -5   0  30      622.58      581.05     19.13 o 
  -4   0  30     5830.25     5791.97    103.48 o 
  -3   0  30     3681.32     3578.78     66.79 o 
  -2   0  30     1729.47     1675.10     35.12 o 
  -1   0  30     2233.08     2121.62     42.65 o 
   0   0  30     2532.81     2350.84     46.41 o 
   1   0  30     1733.92     1779.20     37.63 o 
   2   0  30      654.54      617.73     20.38 o 
   3   0  30      809.09      842.25     24.14 o 
   4   0  30      212.13      222.64     16.93 o 
   5   0  30      305.00      298.52     18.81 o 
 -10   1  30       46.71       18.93      8.98 o 
  -9   1  30      705.41      707.91     11.85 o 
  -8   1  30      337.89      298.94      9.80 o 
  -7   1  30      415.50      435.17     10.50 o 
  -6   1  30       10.47       14.56      6.14 o 
  -5   1  30     1297.45     1279.27     26.03 o 
  -4   1  30      566.20      543.49     18.24 o 
  -3   1  30     2170.23     2120.29     30.04 o 
  -2   1  30     1199.32     1215.06     19.61 o 
  -1   1  30      544.17      534.58     12.51 o 
   0   1  30      647.35      713.59     14.51 o 
   1   1  30      780.20      809.06     15.63 o 
   2   1  30     1470.30     1448.20     23.16 o 
   3   1  30      289.32      295.85     11.95 o 
   4   1  30      616.45      634.34     15.08 o 
   5   1  30      122.34      152.40     15.68 o 
  -9   2  30       20.33        8.73      9.55 o 
  -8   2  30       17.14       14.11      8.35 o 
  -7   2  30        0.20       23.86      8.66 o 
  -6   2  30       63.57       60.46      7.16 o 
  -5   2  30       39.44       41.01      6.06 o 
  -4   2  30       53.24       77.00      7.05 o 
  -3   2  30      180.73      215.65     12.32 o 
  -2   2  30       69.66       87.75     15.44 o 
  -1   2  30       48.96       71.00      9.73 o 
   0   2  30       26.02       37.63      6.21 o 
   1   2  30       26.47       49.54     10.97 o 
   2   2  30       40.99       50.80     11.29 o 
   3   2  30      278.45      298.21     17.87 o 
   4   2  30        2.01       19.44     12.86 o 
  -8   3  30        1.92        1.33      9.41 o 
  -7   3  30      103.56      111.39     10.00 o 
  -6   3  30      129.90      139.62      9.86 o 
  -5   3  30       62.72       73.93      9.25 o 
  -4   3  30       21.42       24.97      8.21 o 
  -3   3  30      211.39      212.40     12.17 o 
  -2   3  30       23.99       25.53      8.53 o 
  -1   3  30      326.62      304.36     13.48 o 
   0   3  30      142.74      133.54     11.48 o 
   1   3  30        2.56        1.68     20.70 o 
   2   3  30       72.48       73.97     22.26 o 
   3   3  30        1.79       10.44     17.56 o 
  -6   4  30      147.90      173.58     12.84 o 
  -5   4  30      178.00      170.05     12.35 o 
  -4   4  30       49.77       72.38      9.33 o 
  -3   4  30       81.83       88.40     14.89 o 
  -2   4  30      475.62      481.80     16.12 o 
  -1   4  30      684.70      703.38     18.55 o 
   0   4  30      210.26      209.94     16.93 o 
   1   4  30      278.26      290.07     23.36 o 
  -9   1  31       23.06       23.07      7.37 o 
  -8   1  31       10.30       12.02      6.76 o 
  -7   1  31       86.16      100.28      7.30 o 
  -6   1  31       12.75       33.24      6.28 o 
  -5   1  31      485.68      491.44     12.74 o 
  -4   1  31       30.75       39.64      5.66 o 
  -3   1  31      107.75      138.18     12.54 o 
  -2   1  31      165.56      192.51      9.25 o 
  -1   1  31      100.38      122.29     11.45 o 
   0   1  31      526.72      573.27     13.40 o 
   1   1  31      454.01      509.46     31.04 o 
   2   1  31       22.52       52.44      7.85 o 
   3   1  31      302.66      347.31     12.51 o 
   4   1  31       32.34       42.71     10.82 o 
  -9   2  31       50.13       57.45     10.39 o 
  -8   2  31      441.79      431.50     14.68 o 
  -7   2  31      504.55      558.44     15.35 o 
  -6   2  31     1273.15     1260.99     21.94 o 
  -5   2  31      206.78      219.62      9.00 o 
  -4   2  31     1145.58     1099.67     18.71 o 
  -3   2  31      242.68      239.12     15.34 o 
  -2   2  31      598.95      584.36     26.95 o 
  -1   2  31      947.44      926.17     36.26 o 
   0   2  31     1661.02     1629.74     28.50 o 
   1   2  31      617.68      603.00     19.44 o 
   2   2  31     1349.31     1396.64     32.30 o 
   3   2  31      260.55      281.90     18.19 o 
   4   2  31      304.30      309.18     19.13 o 
  -7   3  31      191.73      187.42     12.63 o 
  -6   3  31      716.06      693.39     16.49 o 
  -5   3  31      413.17      431.40     13.79 o 
  -4   3  31      599.08      593.28     20.70 o 
  -3   3  31      242.50      222.63     19.44 o 
  -2   3  31      821.33      777.95     18.52 o 
  -1   3  31      688.15      650.44     21.64 o 
   0   3  31      638.88      626.89     17.61 o 
   1   3  31      656.65      624.22     53.31 o 
   2   3  31      277.86      253.86     28.06 o 
   3   3  31      802.31      795.96     46.72 o 
  -5   4  31      108.84       97.37     10.31 o 
  -4   4  31       63.27       73.69     12.86 o 
  -3   4  31      208.49      233.61     16.62 o 
  -2   4  31      106.04      117.59     15.99 o 
  -1   4  31       96.84      110.09     12.70 o 
   0   4  31       95.31      100.18     22.26 o 
  -9   0  32       12.44        9.79      8.84 o 
  -8   0  32      805.07      815.21     17.40 o 
  -7   0  32      835.99      842.57     24.14 o 
  -6   0  32     1032.93     1049.21     26.97 o 
  -5   0  32     2825.50     2824.96     55.19 o 
  -4   0  32      881.67      863.26     23.52 o 
  -3   0  32      863.90      820.30     22.58 o 
  -2   0  32      742.91      694.25     19.75 o 
  -1   0  32     1453.80     1449.01     32.30 o 
   0   0  32      811.19      826.89     22.89 o 
   1   0  32     2613.48     2594.49     51.43 o 
   2   0  32      627.96      645.02     20.70 o 
   3   0  32     1067.59     1102.20     27.59 o 
   4   0  32      445.65      495.76     21.01 o 
  -9   1  32      153.28      168.08      9.46 o 
  -8   1  32      153.33      174.95      9.83 o 
  -7   1  32     1251.09     1221.49     17.60 o 
  -6   1  32      604.23      608.52     12.33 o 
  -5   1  32      106.11      109.74      8.17 o 
  -4   1  32      458.46      458.23     12.49 o 
  -3   1  32      300.03      299.18     10.84 o 
  -2   1  32      966.49      945.87     25.87 o 
  -1   1  32      998.47      948.40     17.17 o 
   0   1  32      450.98      435.83     30.57 o 
   1   1  32      665.79      638.08     14.41 o 
   2   1  32      426.99      446.16     13.06 o 
   3   1  32      128.66      159.93     11.75 o 
   4   1  32      317.17      328.62     19.13 o 
  -8   2  32      275.77      287.91     13.84 o 
  -7   2  32      298.91      323.89     13.48 o 
  -6   2  32       14.65       46.09      8.96 o 
  -5   2  32       98.45      126.06     13.17 o 
  -4   2  32      251.19      254.62     15.99 o 
  -3   2  32       23.89       36.38     10.20 o 
  -2   2  32       45.17       27.24     13.01 o 
  -1   2  32        7.42        4.14     12.54 o 
   0   2  32        1.53       19.84      8.71 o 
   1   2  32      110.76      113.20     12.54 o 
   3   2  32      204.65      223.58     17.87 o 
  -7   3  32        0.38        9.39      9.49 o 
  -6   3  32      122.37      128.70     10.36 o 
  -5   3  32       93.77      103.03     12.54 o 
  -4   3  32      543.76      525.86     20.07 o 
  -3   3  32        9.99       20.33      8.96 o 
  -2   3  32        2.91        1.80      8.93 o 
  -1   3  32      124.10      118.47     10.49 o 
   0   3  32       50.03       63.71     17.56 o 
   1   3  32        1.59        1.19     20.38 o 
   2   3  32        9.97        8.17     21.01 o 
  -4   4  32       12.20       31.04     12.54 o 
  -3   4  32      240.81      231.10     16.93 o 
  -2   4  32       39.00       38.73     10.25 o 
  -1   4  32      398.63      425.52     19.75 o 
  -9   1  33      110.64       97.16      8.37 o 
  -8   1  33      242.77      241.22      9.80 o 
  -7   1  33       45.46       49.63      6.88 o 
  -6   1  33      628.64      626.09     14.96 o 
  -5   1  33      524.23      503.99     13.53 o 
  -4   1  33      279.26      274.58     15.36 o 
  -3   1  33      440.99      443.74     12.27 o 
  -2   1  33      462.10      461.01     12.49 o 
  -1   1  33      569.08      600.48     13.85 o 
   0   1  33      221.77      225.29     11.60 o 
   1   1  33      150.03      183.48     11.06 o 
   2   1  33      261.69      284.41     14.89 o 
   3   1  33      127.30      151.96     11.40 o 
   4   1  33      344.10      368.45     20.07 o 
  -8   2  33       28.23       25.99      9.60 o 
  -7   2  33      828.87      825.49     17.89 o 
  -6   2  33      300.46      269.40     12.39 o 
  -5   2  33     1143.61     1188.43     29.79 o 
  -4   2  33      576.97      525.86     18.81 o 
  -3   2  33      514.32      473.26     17.56 o 
  -2   2  33      608.85      573.66     16.29 o 
  -1   2  33      421.64      372.70     14.48 o 
   0   2  33     1217.75     1194.86     23.61 o 
   1   2  33      167.32      162.74     15.68 o 
   2   2  33      753.94      791.14     24.46 o 
   3   2  33      541.95      600.17     23.20 o 
  -7   3  33       22.02       24.40      9.64 o 
  -6   3  33      282.45      285.78     13.66 o 
  -5   3  33      386.97      402.80     14.46 o 
  -4   3  33      366.48      394.47     18.81 o 
  -3   3  33      499.73      501.09     20.07 o 
  -2   3  33      490.43      443.01     35.75 o 
  -1   3  33      327.96      318.52     18.03 o 
   0   3  33      678.63      687.84     40.76 o 
   1   3  33      422.04      413.86     16.50 o 
  -9   0  34      446.75      426.12     26.18 o 
  -8   0  34      367.77      397.29     18.19 o 
  -7   0  34      736.90      730.31     23.52 o 
  -6   0  34      230.54      232.36     16.93 o 
  -5   0  34      487.03      454.36     18.81 o 
  -4   0  34      760.86      767.31     22.89 o 
  -3   0  34      605.46      594.22     20.07 o 
  -2   0  34     1394.62     1374.38     31.36 o 
  -1   0  34     2720.07     2727.44     52.99 o 
   0   0  34      101.94      118.53     11.92 o 
   1   0  34     1302.41     1378.77     32.30 o 
   2   0  34      229.32      249.29     17.25 o 
   3   0  34      555.66      540.91     21.01 o 
  -8   1  34      237.12      248.92     10.78 o 
  -7   1  34      115.27      123.69      8.26 o 
  -6   1  34      922.87      898.73     17.84 o 
  -5   1  34      114.46      122.54      8.74 o 
  -4   1  34      374.20      370.47     16.93 o 
  -3   1  34     1002.22     1008.14     21.17 o 
  -2   1  34     1453.27     1453.68     22.94 o 
  -1   1  34      404.40      435.87     30.42 o 
   0   1  34      911.11      934.12     28.38 o 
   1   1  34       45.36       41.86      8.09 o 
   2   1  34      409.34      459.02     13.97 o 
   3   1  34      200.81      193.16     17.25 o 
  -8   2  34      362.62      366.73     14.78 o 
  -7   2  34        1.90        8.94      9.57 o 
  -6   2  34      233.26      218.37     13.17 o 
  -5   2  34       11.46       26.65     11.60 o 
  -4   2  34       96.22      116.02     13.17 o 
  -3   2  34      176.26      176.04     14.74 o 
  -2   2  34       75.08       61.51      9.80 o 
  -1   2  34      397.92      407.37     14.62 o 
   0   2  34       70.00       83.08      9.96 o 
   1   2  34      132.78      139.23     14.11 o 
   2   2  34       14.52       20.38     11.29 o 
  -6   3  34       63.25       61.22     10.08 o 
  -5   3  34        0.24       17.56     12.23 o 
  -4   3  34      259.04      281.27     17.87 o 
  -3   3  34        4.58       15.36     11.92 o 
  -2   3  34      214.55      195.85     12.49 o 
  -1   3  34      163.47      183.37     16.15 o 
   0   3  34      234.15      256.99     15.05 o 
   1   3  34      190.26      214.96     14.03 o 
  -8   1  35      262.21      287.94     11.26 o 
  -7   1  35      341.03      339.14     12.62 o 
  -6   1  35       58.84       82.90      8.74 o 
  -5   1  35      160.16      160.22     10.80 o 
  -4   1  35      236.61      230.28     10.64 o 
  -3   1  35      600.65      602.41     16.78 o 
  -2   1  35      183.09      194.71     11.76 o 
  -1   1  35      662.69      677.95     23.83 o 
   0   1  35      100.79      121.20     12.86 o 
   1   1  35      258.99      296.14     11.86 o 
   2   1  35       17.80       54.38      9.09 o 
   3   1  35       66.00       79.33     12.86 o 
  -7   2  35      127.70      143.01     10.71 o 
  -6   2  35      498.21      511.43     20.07 o 
  -5   2  35      566.64      588.57     21.95 o 
  -4   2  35      605.65      613.34     21.95 o 
  -3   2  35      889.22      884.90     25.71 o 
  -2   2  35      914.70      923.62     21.01 o 
  -1   2  35      305.92      300.47     14.58 o 
   0   2  35      574.36      554.67     16.76 o 
   1   2  35      139.27      128.25     13.80 o 
   2   2  35      699.60      752.57     24.77 o 
  -5   3  35      157.28      162.74     17.25 o 
  -4   3  35      240.53      232.04     17.87 o 
  -3   3  35      693.72      724.04     24.14 o 
  -2   3  35       47.40       32.70     10.14 o 
  -1   3  35      504.99      514.30     52.84 o 
   0   3  35      106.65      108.47     12.39 o 
  -8   0  36      220.54      221.69     18.19 o 
  -7   0  36      386.37      374.09     18.19 o 
  -6   0  36      305.30      302.28     18.50 o 
  -5   0  36     1037.75     1052.03     27.91 o 
  -4   0  36      579.35      599.55     21.01 o 
  -3   0  36     1511.90     1471.59     33.87 o 
  -2   0  36      764.76      735.64     22.26 o 
  -1   0  36      531.28      507.04     19.13 o 
   0   0  36     1117.29     1111.30     28.22 o 
   1   0  36      961.23     1086.21     28.53 o 
   2   0  36     1275.76     1401.98     33.55 o 
  -8   1  36       99.55       94.73     10.06 o 
  -7   1  36      278.31      306.56     25.87 o 
  -6   1  36      325.23      328.96     15.21 o 
  -5   1  36      302.21      296.95     12.17 o 
  -4   1  36      334.90      329.33     14.11 o 
  -3   1  36      125.23      124.45      9.53 o 
  -2   1  36      709.34      741.52     19.91 o 
  -1   1  36       99.56      125.11      9.42 o 
   0   1  36      491.19      505.58     17.87 o 
   1   1  36      587.98      662.88     15.50 o 
   2   1  36     1062.65     1193.45     31.36 o 
  -7   2  36       26.15       29.48     14.89 o 
  -6   2  36      268.28      285.66     19.13 o 
  -5   2  36       42.22       55.19     13.17 o 
  -4   2  36       52.74       65.22     12.86 o 
  -3   2  36        5.62       23.83     11.60 o 
  -2   2  36      190.81      236.06     15.68 o 
  -1   2  36       57.69       63.09     10.44 o 
   0   2  36        0.58        5.50      9.48 o 
   1   2  36       65.93       90.45     11.40 o 
  -4   3  36        6.26        4.08     12.54 o 
  -3   3  36        2.27       22.26     12.54 o 
  -2   3  36       33.16       26.65     12.54 o 
  -1   3  36        0.66       27.28     12.23 o 
  -7   1  37      204.49      206.49     11.86 o 
  -6   1  37      173.97      169.50     11.31 o 
  -5   1  37       76.99       82.29      8.86 o 
  -4   1  37      279.58      310.60     12.14 o 
  -3   1  37      439.35      421.02     12.63 o 
  -2   1  37        4.77       31.67      7.97 o 
  -1   1  37      249.46      245.37     11.38 o 
   0   1  37       96.05      118.98      9.08 o 
   1   1  37      378.29      428.02     19.75 o 
  -6   2  37      639.08      629.34     23.52 o 
  -5   2  37      339.74      329.25     19.44 o 
  -4   2  37     1078.63      984.61     28.22 o 
  -3   2  37      593.53      623.69     22.58 o 
  -2   2  37     1044.16     1049.44     22.42 o 
  -1   2  37      291.41      291.74     25.87 o 
   0   2  37      268.32      236.74     13.91 o 
  -7   0  38      176.75      171.52     15.68 o 
  -6   0  38      623.58      650.66     23.20 o 
  -5   0  38     1475.62     1444.31     34.81 o 
  -4   0  38      264.90      262.77     17.25 o 
  -3   0  38     1219.76     1276.55     30.73 o 
  -2   0  38      220.45      210.72     16.31 o 
  -1   0  38      708.30      741.91     23.20 o 
   0   0  38       10.15       24.46     11.60 o 
   1   0  38      544.37      567.56     21.64 o 
  -7   1  38      504.50      561.57     16.06 o 
  -6   1  38      415.50      443.05     14.27 o 
  -5   1  38      366.32      404.53     13.96 o 
  -4   1  38      835.83      858.71     21.01 o 
  -3   1  38       44.17       46.79      8.39 o 
  -2   1  38      841.74      893.47     17.94 o 
  -1   1  38       83.28       87.96      8.74 o 
   0   1  38      793.28      848.49     18.03 o 
   1   1  38      160.93      201.63     17.56 o 
  -5   2  38      176.93      199.43     16.62 o 
  -4   2  38        2.69       18.50     12.54 o 
  -3   2  38        1.61       15.99     12.54 o 
  -2   2  38      107.95      122.92     14.11 o 
  -1   2  38       16.86       23.11     10.38 o 
  -6   1  39       63.68       83.98      9.73 o 
  -5   1  39      535.59      551.67     15.16 o 
  -4   1  39       60.18       74.97      8.87 o 
  -3   1  39      146.14      144.26      9.82 o 
  -2   1  39      537.36      620.18     22.58 o 
  -1   1  39      394.05      445.95     13.62 o 
   0   1  39      407.00      492.93     21.01 o 
  -4   2  39      236.88      232.67     18.50 o 
  -3   2  39      133.69      124.80     13.80 o 
  -2   2  39      296.95      267.48     16.93 o 
  -5   0  40      359.14      344.61     19.13 o 
  -4   0  40       10.15        8.78     12.23 o 
  -3   0  40      453.29      435.55     19.44 o 
  -2   0  40      493.73      512.06     20.38 o 
  -1   0  40     1704.78     1839.09     40.76 o 
  -5   1  40      362.13      422.62     16.78 o 
  -4   1  40      596.41      611.09     15.70 o 
  -3   1  40      473.88      541.94     23.67 o 
  -2   1  40      295.44      303.54     17.25 o 
  -1   1  40      285.63      302.91     18.81 o 
                                                 
